# Supplementary material for: Staphylococcus saccharolyticus Associated with Prosthetic Joint Infections: Clinical Features and Genomic Characteristics
Source: Pathogens. 2021 Mar 26;10(4):397. doi: 10.3390/pathogens10040397 (PMC8066136; doi:10.3390/pathogens10040397)
Supplement: Supplementary file 1 [file pathogens-10-00397-s001.zip]

Archive with 3 entries (3 files):
- figure S1.docx
- Table S1.xlsx
- Table S2.xlsx
