# Supplementary material for: Staphylococcus saccharolyticus Associated with Prosthetic Joint Infections: Clinical Features and Genomic Characteristics
Source: Pathogens. 2021 Mar 26;10(4):397. doi: 10.3390/pathogens10040397 (PMC8066136; doi:10.3390/pathogens10040397)
Supplement: Supplementary file 1 [file pathogens-10-00397-s001.zip › Table S1.xlsx]

## Sheet: Table S1A
Table S1: Genomic regions and the gene content that differed between clade 1 and clade 2 strains
Table S1A: Genes of the accessory genome of strain 13T0028
Listed are genes of the clade 1 strain 13T0028 that are absent in the clade 2 strain DVP5-16-4677 and other clade 2 strains (yellow: functional CDS, orange: pseudogenes)
>lcl|CP068029.1_prot_QRJ66700.1_24	gene=rlmH]	locus_tag=DMB76_000130]	protein=23S rRNA (pseudouridine(1915)-N(3))-methyltransferase RlmH]	protein_id=QRJ66700.1]	location=32022..32501]	gbkey=CDS]MKITILSVGKLKEKYWKQAIAEYEKRLGPYTKIELIEVTDEKAPENMSEKEIEQVKEKEGQRLLAKIKSQSTVITLEIKGKQLSSEQLSKELQTRMTQGQSDFTFVIGGSNGLHQDVLQRSNYALSFSNMTFPHQMMRVILIEQIYRAFKIMCGEAYHK
>lcl|CP068029.1_prot_QRJ66701.1_25	locus_tag=DMB76_000135]	protein=hypothetical protein]	protein_id=QRJ66701.1]	location=32608..32745]	gbkey=CDS]MAYQKIYALEILQQLVELGYERINIHNIESEINECLKELGALKHV
>lcl|CP068029.1_prot_QRJ66702.1_26	locus_tag=DMB76_000140]	protein=restriction endonuclease subunit S]	protein_id=QRJ66702.1]	location=32738..33376]	gbkey=CDS]MSEQINTPKLRFPEFNYIWTITSLGNLGIFKKSYSLSRAYEDEGTYHHIHYGDIHSKFPSILNVTNLIPSISEYKDYEEVNKGDLIFEDASEDYKDLGKSILINFDQAKIISGLHTHLFRPNSSIDPKFLLYNTKTNNYLKFIRKQGTGISVLGISKTNLSKYKLYIPSITEQNKISNFFSKLDRQIELEEKKLELLEQQKKGYMQKIFFKS
>lcl|CP068029.1_prot_QRJ66703.1_27	locus_tag=DMB76_000145]	protein=restriction endonuclease subunit S]	protein_id=QRJ66703.1]	location=33418..33972]	gbkey=CDS]MKKLSNIADIIGGGTPSTKKSEYWDGDINWFSPVEIGDQEFVSTSQRRITEKGLEKSSAKMLPRGTVLFTSRAGIGKTAILSKEATTNQGFQSIVPKENDLDSYFLYSMTSILKRNAEKVGAGSTFSEVSKKQMEQIKLLIPILKEQKQIGRLFQMINRKINKQLHKIELLKHRKKGLLQKMFI
>lcl|CP068029.1_prot_QRJ66704.1_28	locus_tag=DMB76_000150]	protein=DUF2992 family protein]	protein_id=QRJ66704.1]	location=complement(34062..34469)]	gbkey=CDS]MKLTIFHDGQFFVGLVEYKQQQKSTFAKYTFGSEPDSETIFKFINQHLLKLINTSKVSTKSKKPKNKINPKKLQRKVAKDQKKYPITTQSQQALKKEQELKKKLSKTKNKLQKEADKKRKRKIKVIKAKEKHKGH
>lcl|CP068029.1_prot_QRJ66705.1_29	locus_tag=DMB76_000155]	protein=hypothetical protein]	protein_id=QRJ66705.1]	location=complement(34730..34951)]	gbkey=CDS]MNHETTQSDWRTVANCLASQDYVSIVKGLVRHFTAIEDEEILDKIYEDFMNDDAITTLLNNDFQDIINHYLSK
>lcl|CP068029.1_prot_QRJ66706.1_30	locus_tag=DMB76_000160]	protein=DUF1643 domain-containing protein]	protein_id=QRJ66706.1]	location=complement(34966..35466)]	gbkey=CDS]MNTIKSTIHTEAIFSDDEQHRYLLKKTWDEKKSACTVITMYPHLDGVLSLDLTTVLILNQLANSEQYGAVYLVNLFSNKTPENLKHIKEPYDKHTDIHLMKAISESDTLILAYGAYAKRLVVVERVTQVMEMLKPHKKKVKKLINPATNEIMHPLNPKARQKWTLK
>lcl|CP068029.1_prot_QRJ66707.1_31	locus_tag=DMB76_000165]	protein=hypothetical protein]	protein_id=QRJ66707.1]	location=complement(35482..35793)]	gbkey=CDS]MKINRYITRGGSEDLSLDLQILLWNMVKERDNQKHTDYLHIFILQEDNNILSVTHEQEQPAYKVEYHYTNYVKNQNTLPKKVYVIREDDVDAFYYVMLLPEEY
>lcl|CP068029.1_prot_QRJ66708.1_32	locus_tag=DMB76_000170]	protein=hypothetical protein]	protein_id=QRJ66708.1]	location=complement(35880..36230)]	gbkey=CDS]MKTITQELKQYMTRLFQLSNNETWEREALEEAAENILPTRFVEHSPITHLTLETYTYYNDELHELSIYPFLMYANNQLISIDYLDHFDMDFLYLTDTKSILIDERHLLKKGGNDHE
>lcl|CP068029.1_prot_QRJ66709.1_33	locus_tag=DMB76_000175]	protein=recombinase family protein]	protein_id=QRJ66709.1]	location=complement(36752..38140)]	gbkey=CDS]MKDLKKKRIGLYTRVSTEMQTDGYSIQGQLNQLKKYCQFQGYKVVDEYTDRGISGKTTQRPELQRMLKDAKEDKLDCIMVYKTNRLARNTSDLLSIVERLYKLNVEFFSLTEKIEIATSTGKLMLQILASFSEFERNTIVENVYNGQRQRTIEGYYQGNLPLGYDKIPDSKKELIINQHEANIVKYIFESYAKGHGYRKIANALNHKFTVKGQILLTGIVKCPKCGAAMAASNTTNTLKNGTKKRIRYYSCSNFRNKGSKVCSANSVRADILEKYVMNRILEVIKSKNALKQLVEKVNKRSQIDKSSLNHDIAYKQSHYEDVKSKMNTLTKTIQDNPDLDSILKPTILNYQAELNQLKDQIGQLEQDKQAETPSYDAEIIANVLQAIFK…
>lcl|CP068029.1_prot_34	locus_tag=DMB76_000180]	protein=recombinase family protein]	pseudo=true]	location=complement(38137..39496)]	gbkey=CDS]MVEAIGYVRQSTLKQQSLATQKALIMDTAKQYGWTNVQFYDDKRSGRNTKRSGYQKMVEIITSGNCKVLCCYCLNRLHRNLKNAIQLFEICKKYHVTIISVNDGYFDLAKEFDYFRLNILMSLAELESNNISEQTQNSIREKA*QGKLITTHAPFGYRYNKGHFIVNAEEAPTVKAVYRWYLQGLGYKKISQNLDKDVEFISRKPYQVRNILLNPNYCGRVINQYGTFNDMVPPIIDVDTFEEAQERRIHKQYNRSNSRNKLKRRIKCPYCQSTLTNLTIKKEKHSLRLP*KHE*SLSHLFV*WYKCTND*SRRSQYL*SVF*K*IVL*SLK*ENTTNTKSATNKI*INTANTRRAYRKTSSKSY*CRNI*TTIY***KRNTFPFPHLF…
>lcl|CP068029.1_prot_QRJ67545.1_35	locus_tag=DMB76_000185]	protein=hypothetical protein]	protein_id=QRJ67545.1]	location=39665..39802]	gbkey=CDS]MHGKYVKAEVEGISDFHKRVKEGFAANDVLFQLRLEMSVHENKYD
>lcl|CP068029.1_prot_QRJ66710.1_36	locus_tag=DMB76_000190]	protein=type 1 glutamine amidotransferase]	protein_id=QRJ66710.1]	location=complement(39984..40502)]	gbkey=CDS]MTKKVAIILADEFEDIELTSPKEALENAGFETEVIGDTANHEVVGKHGEKVTVDVNIADAKPENYDALLIPGGFSPDHLRGDEEGRYGTFTKYFTQNNILTFAICHGPLLLVDTDDLNGRTITGVINVRKDLSNAGANVVDESVVVDNNIVTSRTPDDLDNFNREIIKQLQA
>lcl|CP068029.1_prot_QRJ66711.1_37	locus_tag=DMB76_000195]	protein=glutathione-dependent formaldehyde dehydrogenase]	protein_id=QRJ66711.1]	location=complement(40658..41809)]	gbkey=CDS]MKAVTYQGHKNMEVREVKDPTIEESTDAIIKITASGICGSDLHLYHQGDLFMDPGFVIGHEPMGIVEEVGKDVKTLKKGDRVVIPFNIGCGDCFYCNNHMESQCDNSNPSPASWKMNNGGLFGFGAMHGNHWGGQAEYLRVPFADFSSFKVPDSDLKDEQVLFLSDVVPTAYWSVEHTGVKSGDTVIVLGCGPIGLMAQKFAKLKGAERVIAIDNVEHRLNHAKKFNGAEVYNFSKEDNIGKLLHETTKGGADVVIDCVGMDGQVAQDDLEISSNSAQRGNISPIITAAESVRKFGTIQLTGIYGTPADNFPIDLIFNRDVQVKSGQAPVIHQMPKLYEMIKNEVFDPTEIITHTMPLEDAKQAYDIFDQKKDNNIKVILKPQ
>lcl|CP068029.1_prot_70	locus_tag=DMB76_000360]	protein=amino acid adenylation domain-containing protein]	pseudo=true]	location=78533..84438]	gbkey=CDS]MGQDTLKDKMKAQMMDWIYEKANDSNIDYNQNLVGLGVQSIEIMELASMFRREGLVIKFSQLIEKPTLSCWIKLIESATVRHEKSKA*R*NGY*Q*TIPTYRCSKRIFNWA*RRSRTRWCRLSCLF*VYRSSIGCR*AEPSLV*SSDEEPYA*SYTYKRRAAILFARTNC*RYRSN*FGKV*FRKNSIRIEKV*RHHIA*KKECI*R*CCWINCLLITR**NATHI*Y*FACGRHFKYKHNH*RNFQTI*W*RSR*C*GYHIRRIHRKFRNR*P*Y*RK*SVLEQ*NKKFEYQTYSTAYLEKS*RCA*DKGETTYKKIE*RKMGGY*STSRGASYYTFYCIIDLLHDNFRKME*SRELLCKCSIV**KAH**ASNNIIADFTNLLLVEH…
>lcl|CP068029.1_prot_71	locus_tag=DMB76_000365]	protein=methyltransferase domain-containing protein]	pseudo=true]	location=84441..86554]	gbkey=CDS]MKNCIVCGSRFGQFYLEALKCIPNVNIIGILANGSERSIACANYYNVNLYKSVEELPENIDFACVAIKSEVQGGQGNLIAERMLEKGIDVIFEQPISEKEYAFLFSLDNKEQRYFAICNLYSHLPSVKNLIENYRMIKKEQKVKYINIDFATQLSFPVAQILSKLLPESVNAHFTMLEQNAGPYQFATAIIKGIQLNLNAHNIVVEQEKERFMKILFSIKIGFEGGELNLVDPHGFAYWRPFIYFPDRYNIPSSLYDKPPTGMTYQYILSTYDEPEFTQQSIFTELWPRIIAEEINIYLEINQSDLHHFNTIAQSQINTALIWKKIMQSFGYPLLVAIDCYKVFDVKHLVQHHSKNENTIDCMTRLENVCAQSMLYVLCRHLDR*HQVY…
>lcl|CP068029.1_prot_72	locus_tag=DMB76_000370]	protein=hypothetical protein]	pseudo=true]	location=86557..87250]	gbkey=CDS]MYKIGHLHYKVKSLTNAINTIK*TWF*RRKSQCQLQKCIYLV*NRSLYRTYRDE*CFNTFCLYI*MVIWQSNERTMEKMVW*KRRFCRLCNRTYY*TFKIHQ*IYSKSRDTT*FRYSFK*SHYLE*KEFK**ENLF*LPTNTTGIFTICSIRL*CSSKT*VYFT*EQLSESRKSELYM*RARIY*VKENIIK*FMHTTRCRKCFES*PSHFKK*KRRALSVN*PNDYRKEV
>lcl|CP068029.1_prot_73	locus_tag=DMB76_000375]	protein=polyketide synthetase]	pseudo=true]	location=87256..90023]	gbkey=CDS]MKIEDKLIALYRSGVNVWIEDNQLHYKSINNQLLSEDLMFLKENKRNIMMLLKSNSKYELFNNATQFPLKDIQSAYMIGKKSDFGEVSSHVYFEVYFPQLEEYKVNQVWNKLIAKHEALRTVIDSWETQHILDENRNYQVLFNEGEHQCNDTRYKLMNKSYNPSI*PLFDIEVSQLNDQSLLHLSFDFLILDWTSIWILLKEFEIEYFNDDSNVELQQSQSLKEIYKNNELKKARSKYLYDQSYWMNKMESLGNYPQLPIKMKEVKNEFSRKTFSLQKATWDSIKEVSHIHGLTYNTIALTAFACVINKWAQQRKFVVNLTTMNRKAKNENIDYVIGDFTSTNLLSVNIDEDASFLNNAKTLQDDLFRDLQHSDFLGVQVIRELRKSNP…
>lcl|CP068029.1_prot_152	locus_tag=DMB76_000770]	protein=LysR family transcriptional regulator]	pseudo=true]	location=185600..186487]	gbkey=CDS]MNFEQLAYVKKLYELESMIHASETMHISQSEMSQSIANLEKELGYKLFSRSRKGTTLTEEGKRLIPFILEILESKDALLSEIDTMRTNIKGTL*SSDDSNALSQSTTQSFISF*R*PS*CRC*SH*S**K*N*NDG*SR*H*YWPNRYYRTRG*R*SSFTILT*FNHSF*IDCS*KV*INF*RIC*FGRNLTISFCTI*SWILPTSLEETHHPLKIVFKTANPIVLMRTVAEGLGVGIVSALMLENEPFLDNELIESVPLGKPFDYAVNFIVIANKEKTKQQIVLEFIYYLKKNE
>lcl|CP068029.1_prot_QRJ66776.1_153	locus_tag=DMB76_000775]	protein=hypothetical protein]	protein_id=QRJ66776.1]	location=186564..186842]	gbkey=CDS]MNHLQDILLAIIYAILLAIHYFSLRTGNKLLGLIVPIGVVISIIYMYQNGLLHLKLIRAIIIAIVALIILAIEWDKAQKINNTYIDSLNVRL
>lcl|CP068029.1_prot_161	locus_tag=DMB76_000815]	protein=ABC-ATPase domain-containing protein]	pseudo=true]	location=203415..205087]	gbkey=CDS]MSLDGQKYGAYKRTKGIYQFKQFQLSIDHVQVDPFAPPSKMRVIMSRQKAGIPETLLDSKLKRVAISDYLTRVFHQSIQKAIYGDKNIGGIYIDHCGPEIIKRTSVVISDKHIEARIEVGLPAKGRTILGKVAAYTLSKVLPNIVEHSLRYQHLNQSRMHQQVELMVDQEDIRHQLAERHLVAFVANGSILPRQSGVSDRPMAQAIAFQSPPQFEIEFKLPSGKLMKGMGIPEGITLIVVGGYHGKSTLLEALERGVYNHIAGDGREYVITNQDAMKIRAEDGRSINNVNIQPFIDHLPGKKDTTHFSTENASGSTS*ATNVMEALEAESSVLLIDEDTSATNFMIRDGRMQRLIALEK*PITPFSNKVKALYDNHDVSTILIVGCSGD…
>lcl|CP068029.1_prot_162	locus_tag=DMB76_000820]	protein=MepB family protein]	pseudo=true]	location=205439..205925]	gbkey=CDS]MGNKISVDLIQQVLSVLS*RRH*S*RMNLGMICIKHLIFNFIVVGLKVG*LRRQQKNRLFFIYVEEKYW*YQSTL**RRISREISSSYC**RKNRPIYFS*TCVISLWNFK*W*ESRENGVSGVS*LGEKFE*YGPKDTEMANAIFSSFVVSL**NKAGKII
>lcl|CP068029.1_prot_170	locus_tag=DMB76_000860]	protein=SMP-30/gluconolactonase/LRE family protein]	pseudo=true]	location=213404..213955]	gbkey=CDS]-GGFYFTDFRGYSTQSLGGVYYVSPDFKTVTPVIQNISVANGIALSTDEKVLWVTETTTNRLHRIVLEDDGVTIAPFGTTIPYYFTGHEGPDSCCIDSDDNVYVAMYGQGRVLVFNKRGYPIGQILMPGRDKGKMLRSTHPQFIPGTNQLIICTNDIENNFEGGSMLYTVNGFAKGHESYQFQ
>lcl|CP068029.1_prot_QRJ66784.1_171	locus_tag=DMB76_000865]	protein=polyisoprenoid-binding protein]	protein_id=QRJ66784.1]	location=complement(214114..214629)]	gbkey=CDS]MTQFNFDQVHSNIQFKIKHLMVSQVKGTFTQFDVQLDGDINDLNSLKAITTIIPSSIATQNEDRDKHLKSNDFFGTEDNDKMIFVTKEINEHQVVGDLTIKGETHEETFDVEFNGVSKNPMNGQQVTGFIVSGTINREKYGINFNQALETGGVMLGQNVKFEASAEFSIDN
>lcl|CP068029.1_prot_172	locus_tag=DMB76_000870]	protein=VOC family protein]	pseudo=true]	location=214842..215370]	gbkey=CDS]MNISRGINHIGMTVPDIEEATSFFKKGLDGKIAYDSLTKQDEPRGGKNVEKVLYLSKGARIIHKKNDGIW*WT*HRNVSV*KCQTKTS*IFTRYWIYPYFILYRPYGGCSRKSKISRRTTCFRTSF*Y*I*RYR**SNGLCENTMGDSY*ITNYSKWILLST**RS*IIYASETRI
>lcl|CP068029.1_prot_173	locus_tag=DMB76_000875]	protein=lysophospholipase]	pseudo=true]	location=215730..216549]	gbkey=CDS]MNYIKMIRSNDGTQLYSKINEVYDSKANIIIVHGVAEHLEGYDQLTTFLNENSFNVIRYDQRGHGRSEGKPVFYSRVDEIVEDLDAIIQYTKATYSGKTLFNWS*YGRLCSYIIWHKATSSS*WNNYFGCFNTLQQSIIWRTGSIFSS*YVCPK*TWQWRVL**RCHQQICTG*PCS*RNITRLNFYFDGRC*IFKK*F*TFLRKSTYSSW*R*WYRQC*RFRTILL*N*INS*ISSYI*WLAT*NFK*VFVQRKYLYRNSELVR*RS*KCKM
>lcl|CP068029.1_prot_203	locus_tag=DMB76_001030]	protein=hypothetical protein]	pseudo=true]	location=244905..245597]	gbkey=CDS]MDASKLENSVLFQKRVKSIVKKAQRFSEETAMVNREMANEFEKSISIQREKIYTERN*ILETTDFKNFNFEQLAYDVFAKDIKNNQLNNESALVNYIYQNLSFVFNEDVSTIDMNNYEEIIQFLTQQFVHQLHSNFEVVSDPYLKLRFLQKSVLKAIDSEWIEQVDNLQQLKSSVNNRQNGQRNVVFEYHKVVLETYEYMSEDIKRNIIRNLCLSILTFDQSGDIVIYFP
>lcl|CP068029.1_prot_204	gene=gtfA]	locus_tag=DMB76_001035]	protein=accessory Sec system glycosyltransferase GtfA]	pseudo=true]	location=245617..247111]	gbkey=CDS]MTIYNINFGIGWASSDVEYAQAYKAQLLRELNYPIKFVFLDFIQSENIQTLTSNIGFKDDEVIWLYQYFSDIKIAPTTYTLDDLMSELGNEVTRQEHDDKVLRLYLNNNQTVVT*RIRTIISPIVQNL*LMVC*FVRIFIAM*EHFQNIMHRMIIKLSCTCVNFIMKMALLFTMNTLTKMSMYMFLMTL**AGIHSILYTSA*VI*K*YHYH*SCY*RWTGHFRK*SL*QGWSGGTCRTF*RAFNRRNTYFME*LLRVPV*KCEIYRFLYYRY*LTK*NFNATI*NLY**FTPN*NDSCGQSKNVKQSSRIEKAILYNDCIAFS**KACRLDCTCSYKIKATTPTVKF*YL*RWT*TRKD*KGH*RTSSRRLHPSKRICESSKYL*KV*…
>lcl|CP068029.1_prot_205	gene=gtfB]	locus_tag=DMB76_001040]	protein=accessory Sec system glycosylation chaperone GtfB]	pseudo=true]	location=247104..248443]	gbkey=CDS]MINLFETYDQNTRELHQSLKIAGYNHFTIVMDDDGFLPDEVTSPYQYFAAYQIFDNGKPAFFNDVKTPLFGK*KVMRRWQQLLTWENLEVKFFIERTIKHEWLAL*NG*IKSNVYVQLIIILKKDSNMLRQCMI*QGMLYLKSI*LVKIKKSCMRIM*LVMS**IIMESHISLIQKQNSLSFT*MK*ISILNKSYSIIYLRHFYHYTIYLNYKREFFFGKNEHKMMFQEI*S*Y*TKIATINLL**FLIKKNIETSIGS*QQKNSSLFILQVMFITK*KKITFLKIF*FLPTRIKYLI*KH*LMIMKNFNFTLALKLRCHQSY*IWRNIKT*NYIQLLRKMWLKCCINTVIFT*ILMKVTKFLMQFERLLIITC*F*VIKTLCTTQ*LQ…
>lcl|CP068029.1_prot_QRJ66796.1_206	locus_tag=DMB76_001045]	protein=hypothetical protein]	protein_id=QRJ66796.1]	location=248544..248891]	gbkey=CDS]MENYDERYSDKTSNVLGALSYLSVFFAPVLFPLIVWIVSQPPASNYSRNALFNHIFSWVFVALGFVSLLIGTSMGDSANFAIGITIWIIVAVLFFIWSLVLFIINIVRGIKLLII
>lcl|CP068029.1_prot_QRJ67018.1_542	locus_tag=DMB76_002725]	protein=hypothetical protein]	protein_id=QRJ67018.1]	location=612742..613014]	gbkey=CDS]MQNEVSFGRALKLFWSNYVNFKGRSRRCEYWFAILWNLIFLSSAIIGVFIGFSIMEVGSAYNDEAILGLDGLIFYLSRNLYMYLRHSFLI
>lcl|CP068029.1_prot_QRJ67019.1_543	locus_tag=DMB76_002730]	protein=DUF805 domain-containing protein]	protein_id=QRJ67019.1]	location=613017..613325]	gbkey=CDS]MTTRRLHDRRNMSMTIAIISIVMGFLLGLLSTIFNLNEPIIAVLYFIVYFISLVLSIIMFVISCLDSKRETNKYGPSPKYYKHDINFQGENHNTVSKLKKDN
>lcl|CP068029.1_prot_QRJ67020.1_544	locus_tag=DMB76_002735]	protein=hypothetical protein]	protein_id=QRJ67020.1]	location=613475..613633]	gbkey=CDS]MISTLFNIDNEFQFQYINHFLVKLQAITLIFMAVIVYFEMMLDIERSYLSPF
>lcl|CP068029.1_prot_545	locus_tag=DMB76_002740]	protein=ribulokinase]	pseudo=true]	location=complement(613978..615614)]	gbkey=CDS]MSYSIGIDFGIASGRVILVDTSNGRIISSYEEHYAYGTYSESLYGKPLPHHYFLQNADDYLHILEHGVHHVLENSPVNKQDVVGIGVDFTSCTIVFLDEYFQPLHRQKN*KQILMPMLNCGNIMVYRMKLHR*YKQIDK*IKRG*TIMAQV*IVNGWCLKF*KSNIKHRRF*KKLHILWKQVTISPVY*QIVIFTQIVELDLKDFGMKKQVLITTSSNVSMLTFLKL*KKNVKHL*SI*VRVLVV*LIIINNYGGSVIK*TFRLI*LMHMQMF*GLVPLKRVNLLLLLEQAHVI*C*ILNNCLSLPLQVLLKMLLFPAYMPMKLVNPLWVIYLTIQNFMLLKLLLIKLKKKTSLFLNT*NA*QAI*QSKINMVLF*IGLMVTIVF*VIV…
>lcl|CP068029.1_prot_2156	locus_tag=DMB76_011180]	protein=PLP-dependent transferase]	pseudo=true]	location=2291646..2292821]	gbkey=CDS]MSLTKNTEVIFDSRRGIDYNSANPPLYDSSTFHQNVLGGETEYDYARSGNPNRTLLEEKLARLEGGTYAFAYASGIAAISAVLFTLKSDDHVILPDDVYGGTFRLTEQILNRFNIQFTTVDATQIKEIENAIQHNTKLIYI*TPSNPLFKITDIRAVARVAKQNHLLLAVDNTFMTPLGQSPLALGADIVVRSAIKFLGGHSDVIAGVAITNDKKIADTLYLLQNGTGTALSAHDSWALAKHLKTLPARFKQSISNAERLVEFLNQREEISEVYYPGNNSTHIRQASTGGFVIGFRLKYESKAQAFVDFLTLPLVSVSLGGVETILSHPATMSHAAVPENVRDARGITFGLFRLSVGLEDLEELIADFNYALKEAFNESISKPITEQHF…
>lcl|CP068029.1_prot_2157	locus_tag=DMB76_011185]	protein=bifunctional homocysteine S-methyltransferase/methylenetetrahydrofolate reductase]	pseudo=true]	location=2292775..2294532]	gbkey=CDS]MSQFLNQLQNNILVADGAIGTIFYSEGLDTCPEAYNLTHPDKVERIHRSYIDAGTDVIQTNTYRANFEKLKAFGLEHKVKEIHKAAVKIAKRAAHKDTFILGTVGGFRGVKQEDITFSTIQYHTELQIDTLIDEGVNALLFETYYDLDELLS*WY*NK*SITASC*MWR*YSWTQLSPWSTSYATFIFTYRTS*TSIFVLLSKCESFRH*K**IKI**QCAIFRRYRSRINQ*RRETD*RMLRYNA*TYSLH*ICCTGCETC*R*KSYSHY*NCYT*ANSYT*TKSHNQSKERSNSHSRT*YTQALRY*YNFR*CWQIR*IRYRCRNTSR*FISYCKSK*YRRYKFN*TTV*HRATCTCHLSRS*FSRFTVSSFRIITHRSQ*NISHHR…
>lcl|CP068029.1_prot_2179	locus_tag=DMB76_011295]	protein=fatty acid desaturase family protein]	pseudo=true]	location=complement(2314736..2315706)]	gbkey=CDS]MARKLEKAVFAKEIKKELKPLMKKDNYHNVLALFFDWLVIFGSAYFSIYTENIIVYLLSIILIGSQMCAFDNLMHKHVIDHYLRISFIINGLLVFLLHSPFSQVLLHTAILTFNTIEIYGMRKMILI*KDIVLLN*INHRKIPRNL*QITL*KYYYCFMCLNIY*VPYQLIFIVRIYLNQNFGLEIFDGSF*YQHL*YLIFGYTLLFFGLYHFLQLSNLFVTGQKWQSILD*IMILN*QQVEIHSVCLGRYFYFIQIMIIITWFNIYFQLFLTII*KRHTPF*CKIKNIEKPIIVQDFLRRRYQVFIV**KIFVHQIVI*KRV
>lcl|CP068029.1_prot_2180	locus_tag=DMB76_011300]	protein=PLP-dependent aminotransferase family protein]	pseudo=true]	location=2315805..2317208]	gbkey=CDS]MNKFQYKMIIDDIINKINKGILSYGDKLPSQRTISEHVNRSTVIQAIDILKSYAILESIEKRGYVSQYT*NAYITSNIHWQNYIVNSISKNNQYYIQRINELEFKPNIIRLGTGELSPKLIPNHLFKE*YQTVLISLYRQTMRNQKEN*VLD*Q**II*KKKSVICDVDNICITSGAVQGLKLIADGLLIPEFKIIIEAPSYINSIRTWHNIRFQMIPLSINNIKKNINNIFKISSDYKNSIFYCIPTLHNSTQNTYTKKEKQKIINQCQKNGIPIVEDSIYSDLWFNTEKQVPMKSLKNSDNVLYLGSLSKTVSPGLRIGWIVADKNVIRHLSDLKMQNDYGASSIPQHIATKWLNTYHEKHIDKLKVELETRKHIFIEALKEHLSMY…
>lcl|CP068029.1_prot_2181	locus_tag=DMB76_011305]	protein=ABC transporter permease]	pseudo=true]	location=complement(2317476..2318600)]	gbkey=CDS]MIGIIIGIASVITIMSLGNGFKNSTNEQFNDAGAGKNQASISYMTENMEAPKNNPFKQEDISVVEQVDGVKSAKVKEDKDSTYTVKITNTHGSEDASLKKVDKLTDIDEGKGFTNDDSEVLEKVAVIDKKLLKKYSIILLWVNLST*MEKGLKSSASLTAQKLMKVVCLLNH*FNYLPNKHLINIWAI*HKGCLNY*SQWKKVQIRKT*VKKSKKH*IKKELAYLKVNTVMKIMRR**KR*VQS*TRLLTLSLLLREFHSSLQELV**MSCIFQLLNEQKRL*FVVHSVLKVEISKYSS**IVLCYVS*VASSD*F*VLLSLPLIDLVTPQMVKSSVSLGSVILAVDVSTLIVIIFGWIPARSASKKELIDIIK
>lcl|CP068030.1_prot_QRJ67555.1_2198	locus_tag=DMB76_011390]	protein=TIGR00730 family Rossman fold protein]	protein_id=QRJ67555.1]	location=join(19882..19923,1..519)]	gbkey=CDS]MNIIVYCGASKGNKKEYENNAIQLGEWIAKNNHTLVFGGGNAGLMGTIANTVIHNNGKTIGVMPTFLQQRELAHDKLDELIIVESMSERKEVILEKGDVCIALPGGPGTLEEITEVVSWSRVGQNNNPCIFFNTNNYYSLIEQFYDQMVSNEFLTQEDRNKILFSKSFKEIEEFIKNYKAPKVRTY
>lcl|CP068030.1_prot_2199	locus_tag=DMB76_011395]	protein=protein rep]	pseudo=true]	location=complement(1515..1779)]	gbkey=CDS]MIK*SNNLTIGHEKDAEIVNNLEQGLYRKRMLSYGEPLKQKHKLFKFR*C*RW*FNSNK**R*NN**KRKSTFNYNNLEF*KAKLLLK
>lcl|CP068030.1_prot_QRJ67556.1_2200	locus_tag=DMB76_011400]	protein=type I toxin-antitoxin system Fst family toxin]	protein_id=QRJ67556.1]	location=2630..2722]	gbkey=CDS]MLIIFVHIIAPVISGCAVAYYTYWLSKRNK
>lcl|CP068030.1_prot_QRJ67557.1_2201	locus_tag=DMB76_011405]	protein=recombinase family protein]	protein_id=QRJ67557.1]	location=3206..3811]	gbkey=CDS]MIVGYARVSSIDQKLERQRENLKAFGAEKIFTEKQSGKSIENRPIFQEALNFVRMGDRFVVESIDRLGRNYDEIIRTVNYLKKKDVHLMITSLPMMNEVIDNPLLDKFMKDLIVQILAMVSEQERNESKRRQAQGIKIAKEQGVYKGRPLLYSPNAKDPQKRIIYHRVVEMLEQGNAISKIAKEVNITRQTVYRIKRNCKM
>lcl|CP068030.1_prot_QRJ67558.1_2202	locus_tag=DMB76_011410]	protein=salicylate synthase]	protein_id=QRJ67558.1]	location=complement(4213..5553)]	gbkey=CDS]MRILLDKINSLEYQKEKYHLNYLSEKDTKSLILNYIKKKLKCDYMVYEKDCKVFIGIKPMYTVNITNECTIIDHKNENKRNSELNEENINHLVTELYNLKKKISIFGIINFSLSYKIYDIDNKNTDTLASFFVPEMEVIIEKGSMYINYYKDNLLKDIEFTAKNDNLDLQTNNFVDKTIIYKDKKAYKSIVGKAIDDIKALNYSKVILSRKVNIPNKVNMLKSYLIGLNNNTPARSFLFEFNGLESFGYSPETILEVKDNYVYTFPLAGTRKLEGNENDFLLKNDLKNDLKEIAEHAMSVKLSFLEMEKICNLQSVKVEKYMDVYERGSVQHLGSIVSGHLKEDKNYYHAIQSLFPAVTSTGIPKKESLLAINKYENTPRELYSGGIFL…
>lcl|CP068030.1_prot_QRJ67559.1_2203	locus_tag=DMB76_011415]	protein=alpha/beta fold hydrolase]	protein_id=QRJ67559.1]	location=complement(5571..6257)]	gbkey=CDS]MKKYGINFKLNKVSSSEITNVFIHGLNGSLFQWEYFLNINKNYLVVDLPSHGFSDDITNFNFKKYTLKIEKLIKTLNLRDINLIGHSLGGALALNLTNSKYINIRNVILINSCHIMRINPAINYKSFDDKILKNKEYTIQKKLKNDINMSKVCIGEKPIYFEVDNFSNECKYILIYSKNDRIISRRKIKNLESILQNCISYELIGSNHYSHLEEANKVKSILEKHKIL
>lcl|CP068030.1_prot_QRJ67560.1_2204	locus_tag=DMB76_011420]	protein=hypothetical protein]	protein_id=QRJ67560.1]	location=complement(6238..6681)]	gbkey=CDS]MKIYNTVTIEKNIDFVFNKTNDIDNWKNLFSEYKETEVLLRHNNTLIFRLKNLHDKEWISWRNIDYKKNVAIAKRLYPMFPFESMDIRWEYEKLNENKTKMTWIQEFKPHKDFPKAEKEMKDFLDKNTKKQQNIIKEKLESNEKVWD
>lcl|CP068030.1_prot_QRJ67561.1_2205	locus_tag=DMB76_011425]	protein=cyclase family protein]	protein_id=QRJ67561.1]	location=complement(6678..7484)]	gbkey=CDS]MKNYKIIDLSVPIEANDNEPFGVKHNFLDHKNGAKQFSQLVNKKYDLKKDDKWDEHIFPDNEFLARDIITMSCHTGTHIDAPYHYGSKCEGKPSKTVDDLPLEWFINEGVKLDFSNLTEPYSITKKMLKQEILKKNLKINTNTIVLIETGYSKFWGLPEYKNININIELDALDYILNKGVKVIGIDTFGFDVSFPKMIQKYNETKDSSHLWPTHFYGRKREYIQIERMNNLHLLPSKNFIFNGPPLKIINGEASWIRANAILIKENEK
>lcl|CP068030.1_prot_QRJ67562.1_2206	locus_tag=DMB76_011430]	protein=carboxymuconolactone decarboxylase family protein]	protein_id=QRJ67562.1]	location=complement(7471..7773)]	gbkey=CDS]MKNLINNFPEIANTFFSMTNNIQKCSAYSEKQNELILIGIFASHGYERGLKTHVIRALNLGADKDEIYSSIVLGLPVVGIVNINSSLDIAKEIITENEKL
>lcl|CP068030.1_prot_QRJ67563.1_2207	locus_tag=DMB76_011435]	protein=cupin domain-containing protein]	protein_id=QRJ67563.1]	location=complement(7776..8147)]	gbkey=CDS]MKKVNLNDTEEIKHLNGTLQMLLTPSNGGSNNMIMGISKVYPKEIIEKHVHDYSDECFFVLQGIGKIVSDKKSIFFKKDDCVYIPKGTKHKIYNNTDEILTVLFCSSPLAPTKEQGHRKLKEV
>lcl|CP068030.1_prot_QRJ67564.1_2208	locus_tag=DMB76_011440]	protein=AMP-binding protein]	protein_id=QRJ67564.1]	location=complement(8144..9592)]	gbkey=CDS]MNISKVLLTKNLYENPQRIAFIYNDQKLTYKELYKEVLKRAKNMQYQLTDKMVLLILENSLDFVTNTLALWLIGKKIVFINSKLDYEMMNNIISKYSSFSILTKEQHKKKLNTENINRDNIFNIKDFEHDIPENNKKDFLKTCPNTKSEFILHTSGSSGIPKGYVHDSNSIFHVCKSYGEKILHLTKYDVIFSPSNMTFAYGLGNSLYLPLYYGATSILSYNIDILDNLETCKKNNPTIIFGIPYIYKEFIKIFENYFVPNLSSVRLFVSAAEKMDMITQEKWYKYFNQNIVESFGSTELLHVYISNSKEKNKIDSNGKLLDGYSIKKEYINDKQFELNISGPSKFKYRVNDNECKKYFNTNDIFEEDCNGYLYFIGRTGTTFKNKGLW…
>lcl|CP068030.1_prot_QRJ67565.1_2209	locus_tag=DMB76_011445]	protein=4'-phosphopantetheinyl transferase superfamily protein]	protein_id=QRJ67565.1]	location=complement(9594..9986)]	gbkey=CDS]MGEKIVGIGIDICEVDKMRKLFFQFTKQELSLIFTEKELNYIELNKMNLFILFSLKESLTKALGIGFNSKLSELKKIEFSLNGNYIENVSVKENFSEILHEKNVILINSDFTITRNLIITKVLLIGDKGV
>lcl|CP068030.1_prot_QRJ67566.1_2210	locus_tag=DMB76_011450]	protein=class I SAM-dependent methyltransferase]	protein_id=QRJ67566.1]	location=complement(9971..10582)]	gbkey=CDS]MMSNVRDYFNQAYSTKQANEHEWVAGTASPELIDLVWRKVIPTGSEVLEVGCGIGTESVFLSVRGMKVTGIDISSSAIEKAQKLAEVYNVKPQFSVEDVINLPFEDNSFDTVCDQGCFHHLTDEERKEYTKEISRVLKKDGLLILRCFSDAIPGGPQPRRIKSDELIQTLQNDFILEELKRVLSFSTEQRDSPLGWSSIWVKR
>lcl|CP068030.1_prot_QRJ67546.1_2211	locus_tag=DMB76_011455]	protein=hypothetical protein]	protein_id=QRJ67546.1]	location=complement(10572..10796)]	gbkey=CDS]MIDEIIEILKQMGIEEEMDNNTNLISDLYLDSAELVSLRLELKKKFNVDISLNSNEELTIQELKQKIEGEMNNE
>lcl|CP068030.1_prot_QRJ67547.1_2212	locus_tag=DMB76_011460]	protein=hypothetical protein]	protein_id=QRJ67547.1]	location=complement(10789..11982)]	gbkey=CDS]MNKTCITGIGIINSVGENKNEFSDNFFKGLSGVKPTKNSDINAGDILFVGNILGNISNRINKRLAKQSDRFIHLALIAAKEAIEDRKCITEYSPHEKGIFFGNNSGGWDICEKGFFEFFLDDPKLVNPYQATAWFPTAPQGFTSITYKFKGYSKSFVADRLSDAQALYFANKCIKKKKNSLILFGGVESPITTFGLQCYYGVGNLSSVTSIKDAYLPFKGKKNDGLVLGEGSAVLTLESAENIDDDDIYAYLLDIRYIDISENKITLVNTITKMLKKLKLRSSDIDVIVPEGSSIVEEDYFEIESLKKIFSKNTPIAVTKHYFGHLFGAAKATDAAISILSMKRSELPPHFMLGESFSDYKIRKNTKKDINYILNISISKDKECIISLF…
>lcl|CP068030.1_prot_QRJ67548.1_2213	locus_tag=DMB76_011465]	protein=beta-ketoacyl-	acyl-carrier-protein] synthase family protein]	protein_id=QRJ67548.1]	location=complement(11982..13217)]	gbkey=CDS]MRRVVVTGIGLTSPAGKTVDEFWKNLNEGRNFVVECDSMIDMGLKSSSHALIEDKSHLYKYSDKLDNFIKFGLYAGESAWKDSGLDIYSIQDESRIGLISSSAIGGTQTVADKFEELLVNDNIIFNNNDSHFYDSGMYHTLNVLLKRKLGIKGITTALSTGCTAGMDCLGLGFEEIIDGDLDICMIGASEAPLVNFTYATLDVIGCLSKNTSDYASCPFSLDRNGFVISEGSAFLVLEEYNHAKDRNARIYAEVEDFHSINNGNHMTNLKSDGLDMYELLNILFKKRKETTIDYINAHGSSTKQNDLFETEAYKKFFGKDIYKIPISSTKSMIGHSLSSASLFGCISAIMSIVTSKIHPTINLNNNDEKCDLNYVPNYSINKTVNNALV…
>lcl|CP068030.1_prot_QRJ67549.1_2214	locus_tag=DMB76_011470]	protein=ferritin-like domain-containing protein]	protein_id=QRJ67549.1]	location=complement(13231..13881)]	gbkey=CDS]MNFIGTDSETFVEKLYEMVMEDQKDKGEKLTIDTGDSNEKEELSPFIIKHWLNFAVYYEKAATHFIGGWLKTTEKSDALVDFAHQIEDEANHYVWLRKYLADYVENPDDFTPPREWVYLMEEYYPGLKTLEERLAAHNIASESAALGFMEFALDRLPEKMKKTIDKISKDEFFHVTFGKTLLKKYCVTEEEQQRAYDATVEAMRIMREAREVFVNI
>lcl|CP068030.1_prot_QRJ67550.1_2215	locus_tag=DMB76_011475]	protein=class I SAM-dependent methyltransferase]	protein_id=QRJ67550.1]	location=complement(13883..14686)]	gbkey=CDS]MNNYSETMIAVLLARVKNSNISKEKYPDKLIDKLNHTHKHFEFLEHKSKGMFSRSILVRSLYFIDSIVKFTGEQIIVLGSGLDTKAIEYADKDVDIYYVDHPKSIEFSRGLLKKMNRSNLKFISFDLQDDATYLLQILNEAGIDKFKDTLVIWEGSSYYINPKSSLYLISSLINYFKKFKFYFDILCSGAYQNSSKGANENIKYLRNINEKWVGHLNYKDIEDIVYSNKEYKISSKEFDRSHIELKYLNENYLFSNQMSFIEIEKEF
>lcl|CP068030.1_prot_QRJ67551.1_2216	locus_tag=DMB76_011480]	protein=hypothetical protein]	protein_id=QRJ67551.1]	location=complement(14691..15209)]	gbkey=CDS]MKLYYYNRKKETDNLNLISKILSEYGINSGKFDLKKTEYSVLDNSLPENTRIDLMDSYKNLERNFSNLNGFRRDLVILTKDFKYTNFILDKFSPIHFHFENEYWYLLDGKCEFGFLLNDGNKILVTLEKGEFLQVPECAWQWFDLTEDKNMAAIRYFYKTEKSPTKIEIDIG
>lcl|CP068030.1_prot_QRJ67552.1_2217	locus_tag=DMB76_011485]	protein=hypothetical protein]	protein_id=QRJ67552.1]	location=15287..16054]	gbkey=CDS]MIKKIKKLKSEEFEEIRILKTNKSKLCKNKIVLFSLNQIKQALKFNIDINYIVTDSKDILSFAESKNIDGFETTSGILNKLHNSKNKIDVLAVCQKNEDGFLLNNDNVIILDDIIDHGNIGTIIRTGVAYNYNCFLYPKSDFYPYTNKILNSSRCTNLISNFKNFDNELKLYNFLKENNFLIITTSPHGHELSEEKLNYLKANYKIALFLGNEKYGVKDFFIKNSDYNFSLELRNNVESLNVGVFAGILFDKLNR
>lcl|CP068030.1_prot_QRJ67567.1_2218	locus_tag=DMB76_011490]	protein=DUF2992 family protein]	protein_id=QRJ67567.1]	location=complement(16127..16276)]	gbkey=CDS]MNPKRLQRIVVKEQNSKIITQPQKALKLEQEINKKERKIRKFKKKSKGL
>lcl|CP068030.1_prot_2219	locus_tag=DMB76_011495]	protein=IS6 family transposase]	pseudo=true]	location=complement(16774..17450)]	gbkey=CDS]MNYFRYKKFNKDVITVAVGYYLRYALSYRDISEILSKRGVNVHHSTIYRWVQEYAPILYQIWKKKHKKAYYKWRVDETYIKIKGKWCYLYRAIDTDGHTLIFGYITNKIIIQHMRLLNDLLNNLVSLE**LPTRHLQRRWQCLN*LKILNLNLTVIVLLNILITSLSIITVILK*ERKTRYQSINMAKNILKGIECIYGLYKRIVGFFRFMDFRCSTKLVTCWSV
>lcl|CP068030.1_prot_QRJ67553.1_2220	locus_tag=DMB76_011500]	protein=DUF536 domain-containing protein]	protein_id=QRJ67553.1]	location=complement(17591..18211)]	gbkey=CDS]MKSMKQIADELNVTKMTVYNNAKKANVKFQKIENVNYLSAEDEIIIANRIKKNQNKSDYFDNEKKVETKPNNDSSVKDETIKHLYNQLDIYKEQSNRDKEQIKTLNRLLENQQILALESNKKIQKLESQLEEEKQLNYSFDTSTNDRQNINLQEATFTEESQNINQQQKKRQPTDIEIENNDVNKEKKNGEEATPKKGLWNRLFGN
>lcl|CP068030.1_prot_QRJ67554.1_2221	locus_tag=DMB76_011505]	protein=replication initiator protein A]	protein_id=QRJ67554.1]	location=18684..19652]	gbkey=CDS]MSNFNIKEIQKEKFYQLPKVFFTNPKYTNLSNDAKITWSILRDRLDLSIRNNWVDENGDIFFIYTNEKLKSILNISSPNKLSKIKKELAQANLFSQIRVGLNKPNKLYIKKPEVTETDVYYILKQENDVEDRYNKDVSLSYIQKYDNDTSRNINKISHDISKEYNNDTELNNTDHIKTNNNDMNDLNDTSTKTYSNHTNHKNTKFNNDALKFQILEELPNQIKDYLSNFEIREIRIIKSILLKGKKSFNNTHDTYYRLEEVEFEIVSVLKRFKAMLLQKNESVEAMQGYLMQSIKSELEEKHALNMRRQNISKYNIFHEKFK

## Sheet: Table S1B
Table S1: Genomic regions and the gene content that differed between clade 1 and clade 2 strains
Table S1B: Genes of the accessory genome of strain DVP5-16-4677
Listed are genes of the clade 2 strain DVP5-16-4677 that are absent in the clade 1 strain 13T028 and other clade 1 strains (yellow: functional CDS, orange: pseudogenes)
>lcl|CP068031.1_prot_28	locus_tag=DMB75_000150]	protein=N-6 DNA methylase]	pseudo=true]	location=36664..37029]	gbkey=CDS]-ILVFKKCREDDDNILFIDASQSFEKDKNQNHLTDEDVEKIVEIYRNRETIDKFSYVASLDEIKDNDYNLNIPRYVDTFEEEEPIDLDLVQQQLSDIDKEIANVESEINGYLKELGVLKHD
>lcl|CP068031.1_prot_QRJ68449.1_29	locus_tag=DMB75_000155]	protein=hypothetical protein]	protein_id=QRJ68449.1]	location=37022..37375]	gbkey=CDS]MTEQTNTPELRFPEFEGKWLKKSIGELTTKIGSGKTPKGGNKNYLNEGVPFFRSQNIHDGNLYLNNLAFIDSTIDESMKNNKTYSGDILLNITGASIGRSAINTLKILTQTLINTYV
>lcl|CP068031.1_prot_30	locus_tag=DMB75_000160]	protein=restriction endonuclease subunit S]	pseudo=true]	location=37518..38238]	gbkey=CDS]-PSFFNEQEKIGDFFSKLDRQIELEEEKLELLEQQKKGYMQKIFSQKFRFKNENGTSYPEWSIKKIEGISTVNKEFTPNTKNDEYWDELNEN*LSIAGMTQKYLYKGNKGITKKGASKHAKVDKDTLIMSFKLTLGKLAIVKEPIYTNEAICHFVWKENNINTEYMYYYLNSINISTFGAQAVKGVTLIK*YYSKVTSDTRTK*NSILL*QIR*VSKKTIRQT*IIKTA*KRITTKDVCV
>lcl|CP068031.1_prot_31	locus_tag=DMB75_000165]	protein=hypothetical protein]	pseudo=true]	location=complement(38369..39109)]	gbkey=CDS]MATVTQRVKQPRGGYLNRKSFVVT*LEPSELIDTTNENVPPQTIGLVVDNLTRMIMNQDAEKAFAISLIDAELFGDLQHAKSLLADIKRNDDISIIKACQLVNYDMVYRTGFPPKPPIIPDKETIKHIQLLVDRGLAFFDDVGEVKADGFTFEGGYTNTIHAGNGDFLTEDTLWDFKVSKQLPQKNQILQLTIYYLMGKASQQPIFKNIRYIGIFNPRLNRIYTYDMTQADTDMLEIIRKEVIGYD
>lcl|CP068031.1_prot_QRJ68450.1_32	locus_tag=DMB75_000170]	protein=hypothetical protein]	protein_id=QRJ68450.1]	location=complement(39535..40035)]	gbkey=CDS]MYIVKMLSYIIAIITPIITFIKVIAKYLKNKPNSKLKIFGKSTVINIISFFTVYCIPFICYFSILNLHINSRLIINILILIVAILAMILCPLLLVKDQYKTKNSFLIVEDYKLFNHDQKSFYQYSKNMSQIIANDFINNRLDNTVNLDKINNTRKNKHQLSKVTHI
>lcl|CP068031.1_prot_QRJ68451.1_33	locus_tag=DMB75_000175]	protein=hypothetical protein]	protein_id=QRJ68451.1]	location=40217..40582]	gbkey=CDS]MKEFKAIIVILSLIPLEFLGLFSDYQTGLLLGYFPFVIIAILVSFSIFKSGVKGNVNVVLARIVGIFVLWIRVHLFMDIDKTSGYFKPLTTDGFSIILGGIHIIVITLICLVMYSFSYRYK
>lcl|CP068031.1_prot_QRJ68452.1_34	locus_tag=DMB75_000180]	protein=hypothetical protein]	protein_id=QRJ68452.1]	location=complement(40858..41217)]	gbkey=CDS]MKKLIYTVAILVILACSCVVINFFFFDLWAIHSSEQLLNQYIQNHDTKQLHKIAKDKQTYHFFKTLKKVDFENATDNQAGGPIGYYRVDINKKPVGLTINIKYNFIPEKTTIKSIKLYQ
>lcl|CP068031.1_prot_QRJ68453.1_35	locus_tag=DMB75_000185]	protein=tRNA-dihydrouridine synthase]	protein_id=QRJ68453.1]	location=complement(41536..42516)]	gbkey=CDS]MKENFWSTLPLPFFILAPMEDVTDIVFRHVVNEAARPDVFFTEFTNTESYCHPEGIHSVRGRLIFSDDEQPMVSHIWGDKPEQFREMSIGLADMGFKGIDLNMGCPVANVAKKGKGSGLILRPETAAEIIQASKAGGLPVSVKTRLGYYDIDEWRDWLKHVFEQDVANLSIHLRTRKEMSKVDAHWELIEAIKTLRDEIAPNTLLTINGDIPDRQTGLELANKYGIDGIMIGRGIFHNPFAFEKEPREHSSKELLGLLRLHLFLFEKYDKDEARQFKSLRRFFKIYVRGIRDASELRHQLMSTQSIAEARELLDAFEAHMDARSEA
>lcl|CP068031.1_prot_188	locus_tag=DMB75_000955]	protein=bifunctional metallophosphatase/5'-nucleotidase]	pseudo=true]	location=complement(226715..228060)]	gbkey=CDS]MTQIAFYVVSDVHGFIFPTDFSSREKDLPMDLLKANHLIEQDCVHYDGSVKVDNGDFLQGSPLCNYLVSKLKSSLPLTSIYNRLDFDFGTVGNHEFNYGLNYLTQTLNQLHYPVLCANIVENKLPFTGHGYIILM*MV*L*GLLG*PPSTSLIGSNLNISKHLLLIML*IPYLRTELPKLREKSDIVKVQKWEKSL*KLMITKI*HSKNVN*WTFIMTPPLKWITKISFYIINWKIGLILKSHNFLTL***IIHLRLENNHILLLTFLIIFY*KNVAPILHVLLCLIPLMALKGK*QCVISSITILFLIYLKC*N*VEKILNLRLNEAQVILT*LIMKLQ*ALTSLNLNPNISTMLYLPAFNILFTLIVFMASESVIYILTARHYKKNN…
>lcl|CP068031.1_prot_189	locus_tag=DMB75_000960]	protein=DNA-binding protein]	pseudo=true]	location=complement(228157..229685)]	gbkey=CDS]MKILIFLSSSLFAIVLSVTAIPFTQGINRIYYYKSVKRYVLIILTLKLPVPPIG*LMALFQITQIQ*KIKVIRLKKSSITDSNLQHTRVLVIPEATTHLKNKKQ*LTLSKTAVVLFSFQITIMPIVI*TALILLRQ*MIIDVAHIKI*IKI*IMKKRTLK*CTTLRVQIGFHKTLVSVLDIML*EI*ILKISFQVKIVLTLLKVYNRYRCTQVQR*RLPILLKQRG*YICQNIYPITKSGLMLLTKVSTMVEVLKKVLM*PFQKLVKEKQRLLVILRL*RIVPLSIIVKILAKLKKLTINLRNKIMESYYRI*QRGLVNKSLSYL*KIQKLNSIVKHHFLTLRNLRIQLNLKKNRGLIQYKAINGTIAQHLNMAVMGVLKVVLTMEEMT…
>lcl|CP068031.1_prot_190	locus_tag=DMB75_000965]	protein=phosphate/phosphite/phosphonate ABC transporter substrate-binding protein]	pseudo=true]	location=229918..230874]	gbkey=CDS]MKNLKFLVVLVLLVVIFAAACGNSSSLDNNKSSDGKSDSKSGGYTPKELTVQFVPSQNGATLEAKAKSLEKLLSDKLGIPVKVSVSTNYNTIVEAMKSKKVDVGFLPPIAYTLAHDQKAAD*LLKAERYDVKKDGSSSKKLVDDYKSEILVKKNSGINSLKDLKGKKIALQDVASTAGYTFPLVTLKKEASIDATKDMKIVNVKGHDQAVISLLNGDVGAAAVFNDARTIAKKDQPNVFKDTKILKLTKPIPNDTILVRPDMDKKFQDKLKKAFKEISKTKEGHKVISEVYSHEGYVDAKDSDFDIVREYEKAVHDMK
>lcl|CP068031.1_prot_191	gene=phnC]	locus_tag=DMB75_000970]	protein=phosphonate ABC transporter ATP-binding protein]	pseudo=true]	location=230988..231754]	gbkey=CDS]MSQIEFKDVSKVYPNGYVGLKDINLDIEKGDFAVIVGLSWAGKSTLLRSVNRLHDISKGDITIDGQSITKARGKNY*KCVEV*V*FSNILT*LNVQQYFETF*VVE*ATIQLGKWCSVFFLKKIKSKQ*MH*NA*IF*INMANAQTNCLGVNSNEFQLLERYVRNRLLY*QMNQLLH*IH*LQNK*WMT*RKLMKN*VSLF*LIYIL*IWLKSTVQELLV*EWVNLYMTVLHLKQMMRYLITHMVAQLMTMKS*E
>lcl|CP068031.1_prot_192	gene=phnE]	locus_tag=DMB75_000975]	protein=phosphonate ABC transporter, permease protein PhnE]	pseudo=true]	location=231815..232568]	gbkey=CDS]MSLRTSFSIILIVGLIIWSFVYTGFRVGDLIIGLRQIGVFFKQMVPPDLSYLDHITQPMLDMIRMAIVGTFLGSIVSIPVALLCASNIVQTKWIAIPSRFYS*YCTYNS*FIISRSICCNIWN*ANSRCISAICFNNMYHW*ITVRIIGNN*FRSHGSNDGCRC**SKMDCFRCCSSSNFIIYVLYTICL*N*YSCVSSLRSSWYRWYWVVL*SNVRIISI*KDSNDYSIYFSHCSYY*LCEFESEGKISM
>lcl|CP068031.1_prot_193	gene=phnE]	locus_tag=DMB75_000980]	protein=phosphonate ABC transporter, permease protein PhnE]	pseudo=true]	location=232565..233382]	gbkey=CDS]MSRLDSKYELKSKKYRQRVIKNWVKAIVVVVIIIWAFAGIPALELKSKSIEILKSIFNGLFHPDLSYVYIPDGEDLLRGLLETFDIAVIGRFIASIICIPFAFLGARNMMKLQPVTGTSKFILSIIRVFPEIVMALIFIKAVGPGSFSGVLALGIHSVGMLGKLFVEDIESLDFNAVESLKASGENKTKTLVFAVISQILPSFISLILYIDLNSTYVQLQF*V**EQAV*ARHLSLCYKHVHGIVSVLS*LD**LWLHLLI*YLVQYENVSF
>lcl|CP068031.1_prot_194	locus_tag=DMB75_000985]	protein=hypothetical protein]	pseudo=true]	location=233645..234912]	gbkey=CDS]MKQFLKMHQLTMIEYIFIILVF**VCLINGCSLHL**YHFYCLKEAF*GLYNIIIY*EHLLQHLMIHKKRCSISNI*NLF*SILWVLSF*LNTIKSGQEVILW*SFLCLLS***CHILLLA*LSLVILYYQWLR*LITLSLSLLSYY*CI*LRILTR**IG*ANFSN*L*SFLF*NY*KHQKITS*MDSHSMVYLTILIYLG*F**WV*YYLLSQLLRIMILPC*I**Y*L*VFRNFI*QTQD*HL*RKLYACH*FYHFQK*KKGTNTY*Q*A*F**PSR*KINPCYII***TSC*KDRKVTKYLCQVIYI*KI*SMR*IHIHFWVVDSTCLSIV*ENILSILM*MQVTLYLE*SFSPVLLDLLFIYFILCYLLSILLKYHLFFL*LLF…
>lcl|CP068031.1_prot_195	locus_tag=DMB75_000990]	protein=KxYKxGKxW signal peptide domain-containing protein]	pseudo=true]	location=235369..235981]	gbkey=CDS]MSEREKDFKENFGQQKAHVKLYKSKKSWVKASINEIELLKTIGLPFLSKNIEKETIIEGRKGNKLTKNAAKTIALVGGAFTFNMLHNHQALASSEPPITSEVSSNSETVANQNSTTIKNSQTKTSISISTDSNQLSSENKKFD*SNFIFRNDD**KWHK*KS*GASTE**RFK*KQ**NTNYICRRFINTIYCVKN*HNIHI*M
>lcl|CP068031.1_prot_196	locus_tag=DMB75_000995]	protein=putative Ig domain-containing protein]	pseudo=true]	location=235887..238653]	gbkey=CDS]MKAIVKHQLHLQTVHQYNLLRQKLTQHTHLNDTTSQQDKATFSKDTTNSTQTSQLSSEKVSTLSQSQTTNQNTDKLSSSNSLSTSETSRHSNEVSGSTSTSVLASQSTKSTFANLRTFSRYTVLNTMVATPTAA*TTTTSSSVSPNSVVVNKDNFNENMKLSGSATYDPTTGIATLTPDYYSQKGAISLNTRLDSNHSLRFTGKVNLGNRYEGYSPDGVAGGDGIGFSFSPGALG*IGKEGAAVGIGGLNNAFDFKLDRYHNTSTPEADAKAKADPSNVASGGAFGAFVSTDSNGLATTDATTTAKLNVQPTNNSFQDFVIDYNGDTKVMTVTYAGQVWTKNLSTWIKNSGSSTFSLSMTASTGGAKNLQ*VQFGTFEYT*SAVVKVRY…
>lcl|CP068031.1_prot_557	locus_tag=DMB75_002800]	protein=inositol monophosphatase family protein]	pseudo=true]	location=633950..634745]	gbkey=CDS]MNTVNLEELDQLVCEWLRNVDTFLPHLIDEMHTDTKNDRYDLVTNVDKHIQNDFQSFLKLHLPEHQLLAEEKNNNDVQPYHGHVWIMDPIDGTTNLVKQQEDYCIIFGYFFNGVPQLSYI*PSASETL*SNCWCRCI*K*STYAISFSNRFKRRYHIIQTSSFE**NTSNIISGFF*F*NNRFLWFRFNTGY*RPIWCAL*YQSQTMGYLSAIFICKGTPLENDSYKWWTIGF*FRRAIYY**S*LL*RCAKYFK****L*QK*I
>lcl|CP068031.1_prot_558	locus_tag=DMB75_002805]	protein=LCP family protein]	pseudo=true]	location=635081..636014]	gbkey=CDS]MRRVEKRKLSLSTKIFLWVIGILFLLPLIVVIYVGAKIFITGDKIHNPLNRDYSELRSGKVNLKNGDPYTIALFGVDSNAERKQQGGGKRSDTIMILSINPKEKKLSL*VYHVILKLKS*EGERLKKLLIPMLMVDQIWQ*IP*KN**MYLSIIMRQLIWMDFII*LML*VVSMS*AMILLQ*VDISLLEVREHM*MVMQRCFLSEVVKKKVLGVILVDKY*KQCLIKCQVPHLLHISTHLWIKSKKMSKQI*H*EILI*LERITKMQTKQLIVIN*MVKVAYKMMGCIILCQVMNQKNEYTIN*R*FKFI
>lcl|CP068031.1_prot_1228	locus_tag=DMB75_006415]	protein=YSIRK-type signal peptide-containing protein]	pseudo=true]	location=1323713..1324185]	gbkey=CDS]MNNRDKLQKFSIRKYAIGTFSTVIATLVSMGINPSQAKADDLNQNQKLIKQLNQTDNVDTEKNVEDNRNDKATNSTRTEFKT*NRRRQRTSW**SCI**VLII*LMMKLIK*NKHSKQQILDLI*TIMISLFRITLIIKMLVLLR*LYVKAIW*KSF
>lcl|CP068031.1_prot_QRJ67694.1_1229	gene=ebh]	locus_tag=DMB75_006420]	protein=hyperosmolarity resistance protein Ebh]	protein_id=QRJ67694.1]	location=1324201..1325832]	gbkey=CDS]MKFLRFINIRDDYTISWTSNKIQGRTTGAGLEWSSDRKSLVYKYDATLGRQINTNDVLNLLHATAKHSNLRSNISSNEKQLAERSANGYSKSAIRDDGEKSYLLNSNPIQVLDIVEPTNGYGGRLVYHSNVIYNERNSSVINAQIPDANGAAAFNINKVVKANAANNGVIYKAQLYLTPYNPKGYIKKLGQNLSNTNNVINVYFVPSDKVNPNLTVGNYDQHTVYSGEIFKNRITVSDDYGLNTVATTNDSALAMTRNNNELIGHAPNVTSSTNKIVKIKATDKSGNESIVSFTVNIKPLNEKYKITTSSNNQSPVRINNIQNNTSLSVEDQNKVKASISTTKVLGARNYVNEASNDIRSQVVSNVSKNGNNVSVIVTTTYTDGTTNSV…
>lcl|CP068031.1_prot_QRJ67695.1_1230	locus_tag=DMB75_006425]	protein=hypothetical protein]	protein_id=QRJ67695.1]	location=1325742..1326326]	gbkey=CDS]MARTYELQMVQGSGTPSSSNAGSFTKTVTVAYQNGQTEDVNVLFKVKPNKPVIDSNSMISKGGLNGQQILVRNVPQNAQVTLYQSNGSVIPNTSTTVAYNGTATVTIQGTLPTGSITAKTSITNNVTYTKQNSNGLVSNTTEDITIYSDSSDQANVTVGMQAKNNGIKVIKGTSFNFNDFNSFISNVPSHSTLT
>lcl|CP068031.1_prot_1231	locus_tag=DMB75_006430]	protein=GA module-containing protein]	pseudo=true]	location=1326474..1332612]	gbkey=CDS]MKALKTEIDKKEYKLKQIVNMLMLIVVFKQITILHSTEVLKSLQLLNHLSLIKT**IEQLKQSKILKIISMVNLN*QRLSQTVIKTSTIYKAYHKIKKINNMI*LTKLKLNKR*LMSLTMLDS*TTL*INYNKLLTIKLQ*NKVVITLMRLLANRKLIIMQYK*QRIL*MHNRL*RIKIK*TRLLLLLIKHLMIYMVVTNYQKLEKRQQIN*IILIV*QMVRKTLF*TIFSMHQQEKK*QRTLKVLNN*IIQ*KHSEILLLIIIK*CKAVSISMKILNNRMLIIKLKII*FKW*AKAFCS*IKC*INIKQLESFKPSSKT*T*NTNSKCNY*TRSTKSS*FSKST**FNEETRKCFRW**RDKTNKQLC**RYTSTR*L**ICRQM*KH…
>lcl|CP068031.1_prot_1232	locus_tag=DMB75_006435]	protein=FIVAR domain-containing protein]	pseudo=true]	location=complement(1332648..1332842)]	gbkey=CDS]MIDQLDQPTKDSINYQNADEDLKLHFDYAINLANNVLNKKDGSNLDINVINGMTQALQDTKDKLN
>lcl|CP068031.1_prot_QRJ67696.1_1233	locus_tag=DMB75_006440]	protein=DUF1542 domain-containing protein]	protein_id=QRJ67696.1]	location=1332892..1333230]	gbkey=CDS]MPKAKIDAKQAITDLAKRKRDAIQNNTDLTASQKAHALAEIDKAEKEALQHITNADSIKEINDQKDNGLSLIAHVVIWDIDQEPIVLHHPELSLQNVLVTGKVTVHRDPSII
>lcl|CP068031.1_prot_QRJ67697.1_1234	locus_tag=DMB75_006445]	protein=DUF1542 domain-containing protein]	protein_id=QRJ67697.1]	location=1333274..1333693]	gbkey=CDS]MKIISPSTTNKVAHNLTAKVEIILADDSKIIVNVPVNVVEKELQVAKEDAIKEINKVAHQKLEEIDNRKDLTSEQKAIAKAEVQHLQHQAIKKINSANTVSEVEKQQIKNNDEIHNFDYKQFILDKTKKDNKAEEAINS
>lcl|CP068031.1_prot_QRJ67698.1_1235	locus_tag=DMB75_006450]	protein=DUF1542 domain-containing protein]	protein_id=QRJ67698.1]	location=1333750..1334394]	gbkey=CDS]MKRQLQDLQSRVNQLIKNARNLDELTQIQRDFKAQCNQIIASALLLGEKHNAKHKLGNVVSNRTQHILNNSSASQYQKSQAMNRIKQIELETIHAINRAQSITDVRNALLNGIKRILEINLDSMYNAISTLRDHSINKSLNNVRLRDRDVNNHIGQTDTYKEVLKGAGVTPGNKEHENHQPKLENNNDDWLVLAKRRRKEEKTKMIKTVKNSLN
>lcl|CP068031.1_prot_1313	gene=trpD]	locus_tag=DMB75_006840]	protein=anthranilate phosphoribosyltransferase]	pseudo=true]	location=complement(1406842..1407831)]	gbkey=CDS]MQLLDKIKHNH*LTEKDMEQFVTILFDSTVTDSQKIEILKSYTNKEMYQSELIYLVKHLIHTTYKNQPMYEGAMCVCGTGGDGSNSFNISTTVAFIVASAGVPIIKHGNKSVTSKSGSTGVLHKMGVNTSKVQDVVKQLHSKGLSFISAVDSYPIMKNI*PIRKLIKDRTVFNLIGSLINPFKLTYQVMGVYDASQLENIKRFRKKTSYCYSWC*RYG*SNSVG*KFNL*N*SG**NKTLYDSCKSVWIILCR**KITRWFTKTDKQISINILNGNDRSSKRDVVLLNTAIALYVAEKVNDIEADIKLAQYLIDSGQAMEQYLKMGDSQ
>lcl|CP068031.1_prot_QRJ67745.1_1314	locus_tag=DMB75_006845]	protein=aminodeoxychorismate/anthranilate synthase component II]	protein_id=QRJ67745.1]	location=complement(1407834..1408400)]	gbkey=CDS]MILIIDNYDSFTYNLVDIVARKTDVQVKYPDDEELFEVQNVSALIISPGPGHPLDNQSLMKIIEYYDNKPILGVCLGAQALTCYYGGEVIQGSKVMHGKVDKLQIINETPIYNDIVSDFKIMRYHSLVSNPKNFPKELTITGKTEDCIQSFQHKNKKHYGIQYHPESFATEKGEQIINNYLLTAMKGN
>lcl|CP068031.1_prot_1719	locus_tag=DMB75_008885]	protein=WXG100 family type VII secretion target]	pseudo=true]	location=complement(1854461..1854763)]	gbkey=CDS]MALIKMSPKEIRAKSQSYGNGSEQIRQILSDLTRAQGEIAANWEGQTFNRFE*QFQQLSPKVEKFAQLLEKIKQKLNSTADAVQEQDQQLLNTSDYNNNE
>lcl|CP068031.1_prot_1720	locus_tag=DMB75_008890]	protein=CHAP domain-containing protein]	pseudo=true]	location=1854979..1855913]	gbkey=CDS]MSTITILNILNINNTVVGQTYQSIDQAKKAHLNAHFTVDHSDGSFTYTYGKNQSSASSSNKNSVLQSSQQQNNRSTIANEESHNFNNKQRSSRYKSATQNNHPNSLPSIQNSLNDRGGIMYQADIPPATNTHPSGTHISEQNSDVDVLKAFKKDKHGMITNLDMGELYDELKVSEFNDKAKTNDGKLLALGNGKIISHPLFTNKNNLYTAGQCTWYAFDKRAQDGHTISTFWGDARNWAGQAANAGFKLTIHLKEAQSCRRLMNHTGTSLM*NVSIVLVASKSLK*IG*HHISFPHVRFQQIK*AHIFIYI
>lcl|CP068031.1_prot_QRJ69250.1_1721	locus_tag=DMB75_008895]	protein=Csa1 family protein]	protein_id=QRJ69250.1]	location=complement(1856277..1856405)]	gbkey=CDS]MNSARNIQNKGENLKTEGMLLKITSNIKTAKDYYFISHYFTD
>lcl|CP068031.1_prot_QRJ68077.1_1722	locus_tag=DMB75_008900]	protein=trypsin-like peptidase domain-containing protein]	protein_id=QRJ68077.1]	location=complement(1856863..1857591)]	gbkey=CDS]MNNLKNILIKSIFALSVLTTVGGVEAQINKVDYTAKAYEDDRALVQDATKSSYNAIVAVGNNGYAGSGFVIGKNTVLTNKHVINHGDVIHVATLATSKSNCGHYEVDKVIPYPGSEDLAVLHVKENSIEPPNKNFSGNSGMLTLNEENNTKVGSHVYTAGYPGNKPRGTMWKSDGTITNIAGTHFVMSLYTSDGKSGSPIYDQQNRVVGILKGGPNDLSKKITTGVFFDEQIRDFIKSNIKQ
>lcl|CP068032.1_prot_QRJ69281.1_2188	locus_tag=DMB75_011335]	protein=amino acid adenylation domain-containing protein]	protein_id=QRJ69281.1]	location=join(48800..55199,1..9122)]	gbkey=CDS]MQYNNLVEGFEHIVSSWPNKVAIKFKNKYLTYNELNNKANQLASYLKKRKIEKGVEIPFLLNRSEDVIITMLAILKVGAAFVPLSKETPKSRQNYILKQMKSPVVITKKELLNSENEPTYNLNQHIKSEDVAYIIFTSGTTGAPKGVMVSHGNILNSIYSHAEVLDLNKSHKNYLQFADYIFDASIIEIFPTLLHGHTLVITPENVRKDLNELSNFILNENIDCAIIPPAMLDKEELLSLNYLLVAGEPSNTEILNSYKKQGTKVINGYGPTELSVSVSLYEYNIGDTATTIGFPQKGNKFYILNENNELIKTNDEIGELIVSGKQLSQGYLNDLALTKEKFVYLDSINEVVYKTGDLVKRNNDKSYEFMGRKDNQVKIRGFRIELHEI…
>lcl|CP068032.1_prot_QRJ69282.1_2189	locus_tag=DMB75_011340]	protein=ACP S-malonyltransferase]	protein_id=QRJ69282.1]	location=9171..10442]	gbkey=CDS]MKKQAIVFSGQGSQYINMGNQFFKESKIGKKYLKEASSILEYDLEKIIRDDVNKSLKFTEYTQPALLTYSVAQFFDLKNNFNINPIIMAGHSLGEYAALICSGSLSFKDGLNLVSNRGRLMSHSSSKPGSMVAVRNFNLENLKYIVEEARENSKKVCISNINNKSNIVISGYTPHIKEIVRVIERQQGECIYLNVSNAFHSDLMEEANNKFNEYLKSTQFLSPKVEVISNIDGLPYKNEREIQEKLSKQMVECVDWRATCNYINNSSADFIIECGAKNQLKKLYEQEYKEKSLPVFSMDIGEDKLALKDYLNAEGVEIEDISEYSFVGRVLGIIASTKNNNWDNEEFEKGVITPYKKLQNIAKNELKENDYDSHLKILSELKDILEVKK…
>lcl|CP068032.1_prot_QRJ69283.1_2190	locus_tag=DMB75_011345]	protein=SDR family NAD(P)-dependent oxidoreductase]	protein_id=QRJ69283.1]	location=10476..14834]	gbkey=CDS]MNIDNIMKSLSTQQNNHIAIIGLDCTLSNYEGQEEVLSLIRYNRNGIRTIPYNRKKIYDISFVGQSSRNYIPLGYINDIDAFDYKFFNMPLEEAKLTDPRQRLFLQSAWRTIEDAGYRIDNLPDDTGVFLGLSNDRGNEYAEILKYLDSQSKQVSTAGNIQSIIASRISYLLDLKGPAIVIDSACSSSMVALHTAIQSIINDDCSQAIVGGVNLKIKPKLLKEHEVNVGNVSDSFLTRAFDVNANGTNSGEGFGSILIKKLDKAIENKDNIYSVILGSALNQDGKSNGITSPNGESQEEVIKKAWKKAKVHAEDFSFIEAHGTGTIIGDPIEFNALNKVFNEQTSKKQFCALTSIKSNIGHTDSFSGLAGIIKSALCLKNGIIPASRNF…
>lcl|CP068032.1_prot_QRJ69284.1_2191	locus_tag=DMB75_011350]	protein=SDR family NAD(P)-dependent oxidoreductase]	protein_id=QRJ69284.1]	location=14837..19522]	gbkey=CDS]MENLKKYIYEEVSKNNMSIDKAKELLGEIQKKHEDIAIVGIACKFANAENQQEFWNNLLEGREFKRGFQERRLNYIKNISSSPLFTQFLGSIPLKGEELNDIRPSGYLSDIDKFDPEFFNISPSEARAIDPDQRVMLENVQDALIDAGYTREKLNNSKTAVFIGKDNTNDTLYRYITEEESSSMTGNWPSLISGRISHLLNLKGPSLLIDSACSSGLTGVHLACKSLQNKESNLVIVGGVSINSFPSFNKFPYSLMESSDNTLRPFDENANGTRFCEGVATVILKPLNSALKDKNNVYAVIKGSAINNDGNTNGITSPNVDSQELVLHDAWKDAQINPENIQYIETHGTGTKIGDPIEVKGLTNAFSKHTIKRQFCGIGSVKGNIGHTV…
>lcl|CP068032.1_prot_QRJ69285.1_2192	locus_tag=DMB75_011355]	protein=NAD(P)/FAD-dependent oxidoreductase]	protein_id=QRJ69285.1]	location=19515..21017]	gbkey=CDS]MSNKKVIIIGAGIAGLSLGSYLQMNGYEVQILEKESQVGGLCTSWKRKGYLIDGCITWLVGSGENHIFHKFWKELGIIPKLQFKQSEVFGKAYLPNNNEFNLYSNAERLRDEFKRLAPEDNLLIENLYQAIKGISNSELDLEKSPELFTYEDFINFKKKSGTYMKVMKDWKVKIKDFVQNFKSPLIRENFEQIFWFNSNTYMSYFIATLAWCDMKSCGYSLDSSLEFSKAIQEKFENLGGTIHFNYSTKEIIVENNKAIGIKNTNGESLRGDLIISACDGYTTIYKMLKGKYKNSDIDFIYENLNTTKPKLRVSLCLRKNKKSLPHYFNFYSKKPIKTSDSTSDSNIYVNNYSDRNFLKPNTSILALSVNTDYNYWENLKKHRRNLYKY…
>lcl|CP068032.1_prot_QRJ69286.1_2193	locus_tag=DMB75_011360]	protein=AMP-binding protein]	protein_id=QRJ69286.1]	location=21029..27421]	gbkey=CDS]MNQYKLKELILGYVKNQKLNPEIAATLLKNITHNNENNYTRANKNIKENKFAIIGIAGRFADAQNIHEFWTNLIKNKSSITSIPSNRLKDIQDFNIDINNTRFFKGGFIPNIDLFDEKFFRISPKEAQLMDPKQRIFLEIAYHALEDAGYTKSKIYGSNTGVFVGVDNSVDTKFSYLSNIKEKNLLATTGNSPSILASRISYILNLKGPSVLIDTACSSSLVSVHYACNSIKNKECKIAIAGGINLFELPIDNEVMTDIENKEKKLRAFDSKSSGTTWGEGGGAIILKSYDQAIKDGDRIYAIINSTYINSDGASNGITAPNQSAQTKLITEAWNNANISPEKISYIETHGTGTPLGDPIEFKGLTKAFSQYTKKRQFCGIGSIKPNIG…
>lcl|CP068032.1_prot_QRJ69287.1_2194	locus_tag=DMB75_011365]	protein=ABC transporter ATP-binding protein]	protein_id=QRJ69287.1]	location=27418..29064]	gbkey=CDS]MIIIKYFKNNSILIFILLLSHLIIVVTTVWQPTIIHNIVDTLNFKNNVHTFHLIYQLLLLSIFSLTGGIINSISSAYLSKNISSKLREETFKKVLTFSISEINKIGESGLTIRLTNDINHIRVSIPIFFDLIFRLPLLIIFSCFMAIITVPIMWWVILLLIVTIIIISIWISYKISKNYIHNQIALEKLNNLSKENIEGIKLIKSYVQYDEELNKFILSSNKLKDINIKIAKVLSLIMPSFLFIGNIFTLIVIILGYLYFSSDPKGAGYIVAFMSYMLQMMVGIVTAGITTIALAQGFIAVKRIKDIFQNTTDATNKIQTYNFPEHPTIEFRNVSFKYPDSNYYAIQNISFKINYGDTIAIIGESGSGKTTIANLITNLFNVTEGIIYV…
>lcl|CP068032.1_prot_QRJ69267.1_2195	locus_tag=DMB75_011370]	protein=ABC transporter ATP-binding protein]	protein_id=QRJ69267.1]	location=29111..30829]	gbkey=CDS]MNDFLTLFKDYKKNLYMILSFLLIYTILQVLTPILIGWAIGLIGENSIKNNLSANKFSITMIFISITLLMSFILNSYYNYLFSIIVSKITHSIRINLLSRIHKNTLVHLRSKGSGQLLSRFTNDLDNIQNGLNDSILPLVSNSFLVFFILISMFIINYSMALITAVLIPLMIIIVSFLVYKSNHYTNIQQSEISRLNGFLHETISSHKLTIINNNSKESYFNFIKLNNNLTISSFKAQLYSSIIQPIVLAFYIMNISLVIYYSVNIFFNTNLAIHITVVVTFINFCYDFYQPIVNISKSYYKIQNTLTSIKNISNELATPIEFSNTKNRDLSVIKSIEFKNVSFYLNNTKILNDISFKIKKGEKVSIIGPTGSGKTTILHLLNRLYDEF…
>lcl|CP068032.1_prot_QRJ69268.1_2196	locus_tag=DMB75_011375]	protein=thioesterase]	protein_id=QRJ69268.1]	location=30851..31537]	gbkey=CDS]MQIIFLPFAGGDHSYFYRFSKYLIPEITISPIKLKGRGENLGGTLYSSFIEMKEDILSQINIPNDEEYIIFGHSMGGMLAYELYFDLEEKLGYPASKIIISSCPPPNLINKYSNAPKHSLSNYEYMKEIIKIGGTSSDILNCPNLIDLMVPVIKKDFYNIKRYSNVENNRIIHSRLIILWGTEETKLTNIIKLWKLYNNKNIHFIMLSGNHFHLNNHIEYIANIINYR
>lcl|CP068032.1_prot_QRJ69269.1_2197	locus_tag=DMB75_011380]	protein=4'-phosphopantetheinyl transferase superfamily protein]	protein_id=QRJ69269.1]	location=31551..32276]	gbkey=CDS]MNNNFLKISYLNIDEISIQECLKLLHLCSKEKKSQTKQLIYDLNYKQTICANSLIYYLLYCKTGLLHYKPILQYNKFGKPYLNPIVEFNFNISHSENWVVLAQSDSDVGIDIEKIQPDIYNIAKNYFSTTERHYINSSFSKTEKNNRFIKIWTLKESFVKFLGTGLNTHLNTFSICDIEEPIHTVRFHKEPIKNNIYLKSFNFDNNFYIATCSRATYIEMEKININDLLEFSKKSRILSFT
>lcl|CP068032.1_prot_QRJ69270.1_2198	locus_tag=DMB75_011385]	protein=hypothetical protein]	protein_id=QRJ69270.1]	location=35224..35556]	gbkey=CDS]MKKTNIIGVTTLARTLLLTNVGTTSATENHLSHSQIQNSASSYIQSHGINLKQCSKVLVAKSNDIGGDVPNGYTPVMFGKEEHNCPPFMLHVTCYCKFFLFIYYINLLPL
>lcl|CP068032.1_prot_QRJ69288.1_2199	locus_tag=DMB75_011390]	protein=replication initiator protein A]	protein_id=QRJ69288.1]	location=36114..37490]	gbkey=CDS]MMTEQRFTKLFKFLFEDPTFNELPAKAKLLYSLLTERQNLSKSNAKQYGIQSQFIDEEGRLFSIYSNDELINKIKVSEPTLIKLKKQLIESDLLEEVRLGKNQTNRLYPKKPYDKYFYAYDIDEFYRIPHALFDNPYYKNLSADSIIAYAFYLSRYEYSVYKSHFSDNNNSIYCVLTNEEMALRLSCERKKISRIKNELISCGLLISQKSTLGKANRIYINLPKTSHLKELKKWDVRNLKNGTSGTKKTGRQELKKWDTSDIDSSDIDSSDIDSSDIDSSDIDSSDMYDKKRTYTSNDNENSNHSSHTDYSNQTNGEFNDQKTEQDMLLQNLPEAVQINLKYFNNLEIRCIKDVMNKAKANYNKHVSIEERVTYEDCAYDIGEALRRIK…
>lcl|CP068032.1_prot_2200	locus_tag=DMB75_011395]	protein=IS6 family transposase]	pseudo=true]	location=complement(37678..38071)]	gbkey=CDS]MNYFRYKQFNKDIITVAVGYYLRYALSYHNISEILSECGVNVHHSVILSLGSRICSYFVSNLEEKAQKNLL*MAC**DIHQNKRKMVLFI*CN*YRWSYIRYLVT*ETK*SFSICIY*ATY*TIW*TSNDN
>lcl|CP068032.1_prot_QRJ69271.1_2201	locus_tag=DMB75_011400]	protein=ParA family protein]	protein_id=QRJ69271.1]	location=38196..38996]	gbkey=CDS]MKTITIGNFKGGVGKTTVATLLSYIASEKYKKKVLLLDFDPQGNATQIMKRTYPEAVDERKTFIETLKTGKLEESIINLSGYLSLIPADSSLANLSDIVSKTDILKKRYILKNVVKKIGKNYDFDFIFIDVPPTINSDFTNNAVYASDYILMVFQTQQSAYESSLSFVNFLRDRKKESNLAFELIGAVPVLIKRNGKVDEQILTFSKKAFSDALFKNQIYQRERIKKFGAEGIKNKDMHDKKVLHMLDQIYKELVERIKFIEGDAK
>lcl|CP068032.1_prot_QRJ69272.1_2202	locus_tag=DMB75_011405]	protein=plasmid replication-associated protein]	protein_id=QRJ69272.1]	location=38996..39196]	gbkey=CDS]MGGFLDNIDTSEVKYTENYNPTSKSTTMRVDSSIKKRLGQMALDKDTSIKSIVDEVLSQFLENNNY
>lcl|CP068032.1_prot_2203	locus_tag=DMB75_011410]	protein=hypothetical protein]	pseudo=true]	location=39312..39547]	gbkey=CDS]-LIYRKIKRDSGVILRQLCERKSVEIKR*LKITFVINYKRISLQIKFQWKNI*IHLQVKKLKKMLGK*CSWLTCQFLF
>lcl|CP068032.1_prot_QRJ69273.1_2204	locus_tag=DMB75_011415]	protein=recombinase family protein]	protein_id=QRJ69273.1]	location=complement(40058..40615)]	gbkey=CDS]MAKIGYARVSTQDQSLDSQIDTLKNFGCSKIFKEKVSGRKTKRSELDKCLEYLREGDTLVVYKLDRLGRTTKQLIELAQWLENNNIELQIIDMNINTKDAMGKMFFTMMSAFAELEANLLSERTKKGLASARARGRVGGRPPMPDHKKREIKFLYNEQKLTGEQIAEATGVSRSTVYRVVKDSKY
>lcl|CP068032.1_prot_2205	locus_tag=DMB75_011420]	protein=NAD-dependent malic enzyme]	pseudo=true]	location=41131..41441]	gbkey=CDS]MENIQYNGVEYQIGQANNALMYLGLGLGLIVSEVQRVNKDILSQSSHSLENLVDVDKPEHPFLKLKVSHKK*QRMLHKLLSIKN*MAQFQHTM*KIY*FIING
>lcl|CP068032.1_prot_QRJ69289.1_2206	locus_tag=DMB75_011425]	protein=hypothetical protein]	protein_id=QRJ69289.1]	location=41680..41874]	gbkey=CDS]MNKSVLNESGLNIGDSLSVEVNDGEIKFTKNNKSIIDEIHDFYRNGGYYDEEEIDFGKSVGCEL
>lcl|CP068032.1_prot_QRJ69274.1_2207	locus_tag=DMB75_011430]	protein=type II toxin-antitoxin system PemK/MazF family toxin]	protein_id=QRJ69274.1]	location=41871..42203]	gbkey=CDS]MINQFDVIMIDLNPTRGKEKQKYRPCVVVSNDFVNQNSPFVWILPITNRSKRFPSDIPIETKNNSVTGIIDSIQIRSLDAKVRNFKKIDELVDSLKTDVTNTIIAHSCIV
>lcl|CP068032.1_prot_QRJ69275.1_2208	locus_tag=DMB75_011435]	protein=hypothetical protein]	protein_id=QRJ69275.1]	location=43514..43792]	gbkey=CDS]MNENGMKRRTLNNLPVILDDQIQAEAEHKNLSVNDLYINIIKDYYSKKLENEMSINLNSDLKEILLEVMKNQIYMIELLEDQQKIFQAIEEE
>lcl|CP068032.1_prot_QRJ69276.1_2209	locus_tag=DMB75_011440]	protein=hypothetical protein]	protein_id=QRJ69276.1]	location=43794..44177]	gbkey=CDS]MRKIKRSFYVNELYNDKLKMIQRDNNQSTLSSSIGFLIDYYIKNEYKKIENKEDEDQQKIIDDLSYIKRKLNGADFNLLVALHMLADISEEKAVTTASMKDLRNHINDHYQSAVKSSQHYLANKREF
>lcl|CP068032.1_prot_QRJ69277.1_2210	locus_tag=DMB75_011445]	protein=hypothetical protein]	protein_id=QRJ69277.1]	location=44189..44962]	gbkey=CDS]MSEQTSPAINLICDFKVGSSKAESYKKFIDYISTEKHKKNVKKPDIEGNLFDRYLDYMSVDKFKKKQGYNKENVKKRTTMSFNSEHEFIEEQEMNRLKDKFQEANKKNHVMYQDVVSFDNQFLKDNHLFNESLDKLDEPKVKKATRRMVIQMIKDNQMDKDYTFWCANIHYDTDNIHIHIATSEEKNTRKIIKEGRFKGQYKGKRTPTTLRNMKSTFVNSINQDIGLMKEFDELKKEMKDNVKEKIKYRKYNSYSLK
>lcl|CP068032.1_prot_2211	locus_tag=DMB75_011450]	protein=ParA family protein]	pseudo=true]	location=complement(44950..45492)]	gbkey=CDS]MEIYSVVSTKKKRGEVKPRLHIILLHTFQKEISMY**SIKTNQCNISQLFDCDKQQNIDTKLLTWVTMNLKDNLNLSKYDYIIFDTHPNFRTDTRNTIVVVVNDNIIGPDVPGANNEKTKGNTLERYSQCVKEIIDSISMQSYVMAELYLVGNLIKLNTESSRQFIKDLEEFDNYLTYFKE
>lcl|CP068032.1_prot_QRJ69278.1_2212	locus_tag=DMB75_011455]	protein=ABC transporter ATP-binding protein]	protein_id=QRJ69278.1]	location=45757..46629]	gbkey=CDS]MLEISNLEVKYKNFSALKIKEKIKVNENDFVGVIGSNGAGKTTLIKAITNQVHYKGSIVKPNKISVHLQENNYPTVLTCKTIIEGLLKTTIKKDKKLKNLIDYFDFNDLLKRKVGQLSGGQKQKITLIMVLYQEAPLTCFDEMTTGLDFEARNKLMENIQAWYKEKKAALLLISHYYEELEKLANKLLIIDKGEIIDFDYIDKLFLKHVGYSAIVVEDENLEMFNDKKIQSKKGTQAFSIRNKQEETEIAQELIKRDKKFSISRNSISLIYLNAIYNRRNSEEKKDDTLY
>lcl|CP068032.1_prot_QRJ69279.1_2213	locus_tag=DMB75_011460]	protein=ABC transporter permease]	protein_id=QRJ69279.1]	location=46613..47362]	gbkey=CDS]MIHYIKFEIKNTFSYSIGMIVGGLLPLLLAIGGYHSTGNSVQNKVAAETLFATCLPMIPLGLVMLPFTISFAKDNESGISKRFSLFGYGKVQQMIAKFISIIILVTIVSLIYYFALMNILPLPRLSEKCIILAITGILIFTLSFYFLAFTIAWFFRGFNAVQGIAMVVYFGIGILTGTIGGFEFHGYMKKISNFIPFKSFRETLAKHWTQNDFSLEHVLYKLFVFFVFSLMIFLFFNLYSFIKKRQEEH
>lcl|CP068032.1_prot_QRJ69280.1_2214	locus_tag=DMB75_011465]	protein=hypothetical protein]	protein_id=QRJ69280.1]	location=47362..47520]	gbkey=CDS]MDSQNTHLFFVVLYLVIAVVTFFIHMQIATLVFGVLCLNSLRLYFRDKDESK
>lcl|CP068032.1_prot_2215	locus_tag=DMB75_011470]	protein=hypothetical protein]	pseudo=true]	location=complement(47702..47902)]	gbkey=CDS]-FRTLDKLNLQLYDYINWFNHQNIFYFSKNLKIIFVQFLLEYSVNRFNYAIIIILPLFYKYNDDFS
