# Supplementary material for: Staphylococcus saccharolyticus Associated with Prosthetic Joint Infections: Clinical Features and Genomic Characteristics
Source: Pathogens. 2021 Mar 26;10(4):397. doi: 10.3390/pathogens10040397 (PMC8066136; doi:10.3390/pathogens10040397)
Supplement: Supplementary file 1 [file pathogens-10-00397-s001.zip › Table S2.xlsx]

## Sheet: S2A
Table S2: Assignment of S. saccharolyticus genes to KEGG pathways
Table S2A: Mapping of all genes of strain 13T028 to KEGG pathways (2221 genes in total; 60.5% (1344 genes) could be assigned to a pathway)
(in brackets: number of assigned genes to the respective pathway)
Metabolism
Global and overview maps
01100 Metabolic pathways (429)
01110 Biosynthesis of secondary metabolites (215)
01120 Microbial metabolism in diverse environments (112)
01200 Carbon metabolism (68)
01210 2-Oxocarboxylic acid metabolism (16)
01212 Fatty acid metabolism (11)
01230 Biosynthesis of amino acids (82)
01240 Biosynthesis of cofactors (103)
01220 Degradation of aromatic compounds (6)
Carbohydrate metabolism
00010 Glycolysis / Gluconeogenesis (31)
00020 Citrate cycle (TCA cycle) (21)
00030 Pentose phosphate pathway (19)
00040 Pentose and glucuronate interconversions (5)
00051 Fructose and mannose metabolism (8)
00052 Galactose metabolism (11)
00053 Ascorbate and aldarate metabolism (2)
00500 Starch and sucrose metabolism (10)
00520 Amino sugar and nucleotide sugar metabolism (19)
00620 Pyruvate metabolism (34)
00630 Glyoxylate and dicarboxylate metabolism (17)
00640 Propanoate metabolism (19)
00650 Butanoate metabolism (14)
00660 C5-Branched dibasic acid metabolism (7)
00562 Inositol phosphate metabolism (2)
Energy metabolism
00190 Oxidative phosphorylation (22)
00195 Photosynthesis (8)
00710 Carbon fixation in photosynthetic organisms (12)
00720 Carbon fixation pathways in prokaryotes (23)
00680 Methane metabolism (15)
00910 Nitrogen metabolism (12)
00920 Sulfur metabolism (11)
Lipid metabolism
00061 Fatty acid biosynthesis (11)
00071 Fatty acid degradation (5)
00072 Synthesis and degradation of ketone bodies (2)
00561 Glycerolipid metabolism (14)
00564 Glycerophospholipid metabolism (11)
00590 Arachidonic acid metabolism (1)
Nucleotide metabolism
00230 Purine metabolism (47)
00240 Pyrimidine metabolism (27)
Amino acid metabolism
00250 Alanine, aspartate and glutamate metabolism (16)
00260 Glycine, serine and threonine metabolism (20)
00270 Cysteine and methionine metabolism (22)
00280 Valine, leucine and isoleucine degradation (8)
00290 Valine, leucine and isoleucine biosynthesis (9)
00300 Lysine biosynthesis (10)
00310 Lysine degradation (5)
00220 Arginine biosynthesis (15)
00330 Arginine and proline metabolism (9)
00340 Histidine metabolism (13)
00350 Tyrosine metabolism (4)
00360 Phenylalanine metabolism (2)
00380 Tryptophan metabolism (5)
00400 Phenylalanine, tyrosine and tryptophan biosynthesis (11)
Metabolism of other amino acids
00410 beta-Alanine metabolism (3)
00430 Taurine and hypotaurine metabolism (5)
00450 Selenocompound metabolism (7)
00460 Cyanoamino acid metabolism (2)
00471 D-Glutamine and D-glutamate metabolism (4)
00472 D-Arginine and D-ornithine metabolism (2)
00473 D-Alanine metabolism (5)
00480 Glutathione metabolism (8)
Glycan biosynthesis and metabolism
00541 O-Antigen nucleotide sugar biosynthesis (6)
00550 Peptidoglycan biosynthesis (23)
00511 Other glycan degradation (1)
00572 Arabinogalactan biosynthesis - Mycobacterium (1)
Metabolism of cofactors and vitamins
00730 Thiamine metabolism (13)
00740 Riboflavin metabolism (8)
00750 Vitamin B6 metabolism (3)
00760 Nicotinate and nicotinamide metabolism (9)
00770 Pantothenate and CoA biosynthesis (16)
00780 Biotin metabolism (9)
00785 Lipoic acid metabolism (4)
00790 Folate biosynthesis (20)
00670 One carbon pool by folate (11)
00830 Retinol metabolism (2)
00860 Porphyrin and chlorophyll metabolism (13)
00130 Ubiquinone and other terpenoid-quinone biosynthesis (9)
Metabolism of terpenoids and polyketides
00900 Terpenoid backbone biosynthesis (11)
00906 Carotenoid biosynthesis (5)
00981 Insect hormone biosynthesis (1)
00908 Zeatin biosynthesis (1)
00903 Limonene and pinene degradation (1)
01051 Biosynthesis of ansamycins (1)
01053 Biosynthesis of siderophore group nonribosomal peptides (5)
Biosynthesis of other secondary metabolites
00960 Tropane, piperidine and pyridine alkaloid biosynthesis (1)
00966 Glucosinolate biosynthesis (1)
00311 Penicillin and cephalosporin biosynthesis (1)
00261 Monobactam biosynthesis (5)
00521 Streptomycin biosynthesis (3)
00524 Neomycin, kanamycin and gentamicin biosynthesis (1)
00401 Novobiocin biosynthesis (2)
00405 Phenazine biosynthesis (1)
00333 Prodigiosin biosynthesis (3)
00998 Biosynthesis of various secondary metabolites - part 2 (1)
00997 Biosynthesis of various secondary metabolites - part 3 (3)
Xenobiotics biodegradation and metabolism
00362 Benzoate degradation (4)
00627 Aminobenzoate degradation (2)
00625 Chloroalkane and chloroalkene degradation (4)
00361 Chlorocyclohexane and chlorobenzene degradation (1)
00622 Xylene degradation (2)
00643 Styrene degradation (1)
00791 Atrazine degradation (3)
00621 Dioxin degradation (1)
00626 Naphthalene degradation (3)
00980 Metabolism of xenobiotics by cytochrome P450 (2)
00982 Drug metabolism - cytochrome P450 (2)
00983 Drug metabolism - other enzymes (6)
Genetic Information Processing
Transcription
03020 RNA polymerase (5)
Translation
03010 Ribosome (55)
00970 Aminoacyl-tRNA biosynthesis (24)
03013 RNA transport (2)
03008 Ribosome biogenesis in eukaryotes (1)
Folding, sorting and degradation
03060 Protein export (11)
04122 Sulfur relay system (10)
03018 RNA degradation (13)
Replication and repair
03030 DNA replication (15)
03410 Base excision repair (10)
03420 Nucleotide excision repair (7)
03430 Mismatch repair (16)
03440 Homologous recombination (19)
Environmental Information Processing
Membrane transport
02010 ABC transporters (44)
02060 Phosphotransferase system (PTS) (10)
03070 Bacterial secretion system (9)
Signal transduction
02020 Two-component system (59)
04013 MAPK signaling pathway - fly (1)
04016 MAPK signaling pathway - plant (2)
04011 MAPK signaling pathway - yeast (1)
04066 HIF-1 signaling pathway (8)
04068 FoxO signaling pathway (2)
04070 Phosphatidylinositol signaling system (2)
04152 AMPK signaling pathway (1)
Cellular Processes
Transport and catabolism
04146 Peroxisome (4)
Cell growth and death
04112 Cell cycle - Caulobacter (10)
04216 Ferroptosis (1)
04217 Necroptosis (1)
Cellular community - prokaryotes
02024 Quorum sensing (30)
05111 Biofilm formation - Vibrio cholerae (6)
02025 Biofilm formation - Pseudomonas aeruginosa (1)
02026 Biofilm formation - Escherichia coli (3)
Cell motility
02040 Flagellar assembly (2)
Organismal Systems
Immune system
04621 NOD-like receptor signaling pathway (1)
Endocrine system
04922 Glucagon signaling pathway (6)
03320 PPAR signaling pathway (2)
04918 Thyroid hormone synthesis (2)
04919 Thyroid hormone signaling pathway (1)
Digestive system
04975 Fat digestion and absorption (1)
04978 Mineral absorption (1)
Nervous system
04724 Glutamatergic synapse (1)
04727 GABAergic synapse (1)
Aging
04211 Longevity regulating pathway (2)
04212 Longevity regulating pathway - worm (5)
04213 Longevity regulating pathway - multiple species (3)
Environmental adaptation
04714 Thermogenesis (2)
04626 Plant-pathogen interaction (2)
Human Diseases
Cancer: overview
05200 Pathways in cancer (1)
05205 Proteoglycans in cancer (1)
05204 Chemical carcinogenesis (1)
05203 Viral carcinogenesis (1)
05230 Central carbon metabolism in cancer (8)
Cancer: specific types
05211 Renal cell carcinoma (1)
Infectious disease: viral
05165 Human papillomavirus infection (1)
Infectious disease: bacterial
05120 Epithelial cell signaling in Helicobacter pylori infection (2)
05130 Pathogenic Escherichia coli infection (1)
05132 Salmonella infection (2)
05134 Legionellosis (3)
05150 Staphylococcus aureus infection (5)
05152 Tuberculosis (3)
Infectious disease: parasitic
05146 Amoebiasis (1)
Immune disease
05340 Primary immunodeficiency (1)
Neurodegenerative disease
05010 Alzheimer disease (1)
05012 Parkinson disease (1)
05014 Amyotrophic lateral sclerosis (2)
05016 Huntington disease (2)
05022 Pathways of neurodegeneration - multiple diseases (2)
Cardiovascular disease
05418 Fluid shear stress and atherosclerosis (2)
05415 Diabetic cardiomyopathy (6)
Endocrine and metabolic disease
04930 Type II diabetes mellitus (1)
04940 Type I diabetes mellitus (1)
04931 Insulin resistance (1)
04934 Cushing syndrome (1)
Drug resistance: antimicrobial
01501 beta-Lactam resistance (4)
01502 Vancomycin resistance (5)
01503 Cationic antimicrobial peptide (CAMP) resistance (7)
Drug resistance: antineoplastic
01523 Antifolate resistance (4)

## Sheet: S2B
Table S2: Assignment of S. saccharolyticus genes to KEGG pathways
Table S2B: K numbers: Mapping of all genes of strain 13T028 to KEGG pathways (2221 genes in total; 60.5% (1344 genes) could be assigned to a pathway)
(all K numbers of assigned genes in the pathways are listed )
Metabolism
Global and overview maps
01100 Metabolic pathways (429)
K00003
lcl|CP068029.1_prot_QRJ66039.1_1361
K00005
lcl|CP068029.1_prot_QRJ66772.1_146
K00014
lcl|CP068029.1_prot_QRJ65836.1_1104
K00015
lcl|CP068029.1_prot_QRJ66336.1_1717
K00016
lcl|CP068029.1_prot_QRJ66871.1_321
K00024
lcl|CP068029.1_prot_QRJ66449.1_1868
K00031
lcl|CP068029.1_prot_QRJ67400.1_1024
K00033
lcl|CP068029.1_prot_QRJ65911.1_1190
K00036
lcl|CP068029.1_prot_QRJ65913.1_1193
K00052
lcl|CP068029.1_prot_785
K00053
lcl|CP068029.1_prot_787
K00058
lcl|CP068029.1_prot_996
K00059
lcl|CP068029.1_prot_QRJ66072.1_1409, lcl|CP068029.1_prot_QRJ66116.1_1457
K00075
lcl|CP068029.1_prot_QRJ66418.1_1819
K00077
lcl|CP068029.1_prot_124, lcl|CP068029.1_prot_QRJ66874.1_324, lcl|CP068029.1_prot_450
K00088
lcl|CP068029.1_prot_QRJ66631.1_2125
K00108
lcl|CP068029.1_prot_QRJ66860.1_300
K00116
lcl|CP068029.1_prot_QRJ66714.1_42, lcl|CP068029.1_prot_QRJ66785.1_174, lcl|CP068029.1_prot_QRJ66865.1_308, lcl|CP068029.1_prot_516
K00121
lcl|CP068029.1_prot_QRJ66711.1_37
K00128
lcl|CP068029.1_prot_QRJ66922.1_395, lcl|CP068029.1_prot_QRJ67162.1_728, lcl|CP068029.1_prot_837
K00130
lcl|CP068029.1_prot_QRJ66859.1_299
K00133
lcl|CP068029.1_prot_QRJ65996.1_1303
K00134
lcl|CP068029.1_prot_QRJ67406.1_1030, lcl|CP068029.1_prot_QRJ66387.1_1781
K00145
lcl|CP068029.1_prot_1169
K00158
lcl|CP068029.1_prot_QRJ66899.1_367
K00161
lcl|CP068029.1_prot_QRJ66220.1_1572
K00162
lcl|CP068029.1_prot_QRJ66219.1_1571
K00164
lcl|CP068029.1_prot_1280
K00166
lcl|CP068029.1_prot_QRJ65905.1_1183
K00167
lcl|CP068029.1_prot_QRJ65906.1_1184
K00174
lcl|CP068029.1_prot_QRJ66064.1_1400
K00175
lcl|CP068029.1_prot_QRJ66063.1_1399
K00208
lcl|CP068029.1_prot_QRJ66285.1_1650
K00215
lcl|CP068029.1_prot_QRJ65994.1_1301
K00231
lcl|CP068029.1_prot_QRJ67319.1_925
K00239
lcl|CP068029.1_prot_QRJ66174.1_1522
K00240
lcl|CP068029.1_prot_QRJ67515.1_1521
K00241
lcl|CP068029.1_prot_QRJ66175.1_1523
K00254
lcl|CP068029.1_prot_QRJ66880.1_335
K00259
lcl|CP068029.1_prot_QRJ67386.1_1010, lcl|CP068029.1_prot_QRJ66671.1_2189
K00260
lcl|CP068029.1_prot_QRJ66312.1_1689
K00265
lcl|CP068029.1_prot_2089
K00266
lcl|CP068029.1_prot_2088
K00282
lcl|CP068029.1_prot_QRJ65886.1_1161
K00283
lcl|CP068029.1_prot_QRJ65887.1_1162
K00286
lcl|CP068029.1_prot_1195
K00287
lcl|CP068029.1_prot_QRJ65967.1_1259
K00294
lcl|CP068029.1_prot_354
K00318
lcl|CP068029.1_prot_QRJ67340.1_949
K00362
lcl|CP068029.1_prot_QRJ66971.1_481
K00363
lcl|CP068029.1_prot_QRJ66972.1_482
K00364
lcl|CP068029.1_prot_QRJ66031.1_1352
K00370
lcl|CP068029.1_prot_QRJ66974.1_484
K00371
lcl|CP068029.1_prot_QRJ66975.1_485
K00374
lcl|CP068029.1_prot_QRJ66977.1_487
K00380
lcl|CP068029.1_prot_QRJ66850.1_285
K00382
lcl|CP068029.1_prot_168, lcl|CP068029.1_prot_QRJ65904.1_1182, lcl|CP068029.1_prot_QRJ66217.1_1569
K00383
lcl|CP068029.1_prot_282
K00390
lcl|CP068029.1_prot_284
K00432
lcl|CP068029.1_prot_QRJ66849.1_283, lcl|CP068029.1_prot_QRJ66049.1_1384
K00435
lcl|CP068029.1_prot_QRJ66519.1_1967
K00459
lcl|CP068029.1_prot_1726
K00491
lcl|CP068029.1_prot_842
K00525
lcl|CP068029.1_prot_QRJ66421.1_1826
K00526
lcl|CP068029.1_prot_QRJ66420.1_1825
K00560
lcl|CP068029.1_prot_QRJ65966.1_1258
K00600
lcl|CP068029.1_prot_QRJ67170.1_737
K00602
lcl|CP068029.1_prot_QRJ66236.1_1592
K00605
lcl|CP068029.1_prot_QRJ65885.1_1160
K00606
lcl|CP068029.1_prot_QRJ66875.1_325
K00609
lcl|CP068029.1_prot_QRJ66144.1_1489
K00611
lcl|CP068029.1_prot_QRJ66768.1_142, lcl|CP068029.1_prot_QRJ66815.1_236
K00615
lcl|CP068029.1_prot_QRJ66028.1_1347
K00616
lcl|CP068029.1_prot_QRJ67331.1_939
K00620
lcl|CP068029.1_prot_QRJ65894.1_1170
K00625
lcl|CP068029.1_prot_QRJ66518.1_1966
K00626
lcl|CP068029.1_prot_1979, lcl|CP068029.1_prot_QRJ66653.1_2159
K00627
lcl|CP068029.1_prot_QRJ66218.1_1570
K00640
lcl|CP068029.1_prot_QRJ66822.1_246, lcl|CP068029.1_prot_QRJ67537.1_2031
K00641
lcl|CP068029.1_prot_QRJ67456.1_13
K00645
lcl|CP068029.1_prot_QRJ66117.1_1458
K00648
lcl|CP068029.1_prot_QRJ66297.1_1671
K00655
lcl|CP068029.1_prot_QRJ67376.1_993
K00656
lcl|CP068029.1_prot_QRJ66756.1_122
K00657
lcl|CP068029.1_prot_QRJ66603.1_2080
K00658
lcl|CP068029.1_prot_1281
K00681
lcl|CP068029.1_prot_QRJ66909.1_379
K00756
lcl|CP068029.1_prot_QRJ67152.1_713
K00759
lcl|CP068029.1_prot_QRJ67444.1_1071
K00760
lcl|CP068029.1_prot_QRJ66577.1_2050
K00761
lcl|CP068029.1_prot_QRJ67171.1_738
K00762
lcl|CP068029.1_prot_QRJ66139.1_1484
K00763
lcl|CP068029.1_prot_QRJ67250.1_843
K00764
lcl|CP068029.1_prot_QRJ66239.1_1595
K00765
lcl|CP068029.1_prot_184
K00788
lcl|CP068029.1_prot_QRJ67189.1_758
K00789
lcl|CP068029.1_prot_QRJ67326.1_933
K00790
lcl|CP068029.1_prot_QRJ67160.1_726, lcl|CP068029.1_prot_QRJ67182.1_750
K00791
lcl|CP068029.1_prot_QRJ66051.1_1386
K00793
lcl|CP068029.1_prot_QRJ67337.1_946
K00794
lcl|CP068029.1_prot_QRJ67339.1_948
K00796
lcl|CP068029.1_prot_QRJ66573.1_2046
K00800
lcl|CP068029.1_prot_QRJ65940.1_1225
K00817
lcl|CP068029.1_prot_186, lcl|CP068029.1_prot_1834
K00819
lcl|CP068029.1_prot_1690
K00820
lcl|CP068029.1_prot_QRJ67140.1_699
K00824
lcl|CP068029.1_prot_QRJ67357.1_971
K00826
lcl|CP068029.1_prot_QRJ66539.1_2004
K00833
lcl|CP068029.1_prot_QRJ66725.1_58
K00841
lcl|CP068029.1_prot_QRJ66262.1_1619
K00845
lcl|CP068029.1_prot_QRJ65879.1_1152
K00850
lcl|CP068029.1_prot_QRJ67396.1_1020
K00851
lcl|CP068029.1_prot_QRJ66934.1_417
K00852
lcl|CP068029.1_prot_QRJ66912.1_382
K00854
lcl|CP068029.1_prot_383
K00857
lcl|CP068029.1_prot_QRJ67165.1_731
K00858
lcl|CP068029.1_prot_QRJ67519.1_1654
K00859
lcl|CP068029.1_prot_QRJ67405.1_1029
K00860
lcl|CP068029.1_prot_291
K00864
lcl|CP068029.1_prot_QRJ66054.1_1389
K00865
lcl|CP068029.1_prot_QRJ66415.1_1815
K00869
lcl|CP068029.1_prot_QRJ66514.1_1960
K00872
lcl|CP068029.1_prot_QRJ66037.1_1359
K00873
lcl|CP068029.1_prot_QRJ67397.1_1021
K00876
lcl|CP068029.1_prot_QRJ65826.1_1093
K00878
lcl|CP068029.1_prot_QRJ67493.1_757
K00882
lcl|CP068029.1_prot_QRJ66444.1_1859
K00891
lcl|CP068029.1_prot_QRJ65884.1_1159
K00917
lcl|CP068029.1_prot_668
K00919
lcl|CP068029.1_prot_QRJ66589.1_2065
K00925
lcl|CP068029.1_prot_QRJ67384.1_1008
K00926
lcl|CP068029.1_prot_QRJ66767.1_141
K00927
lcl|CP068029.1_prot_QRJ66386.1_1780
K00928
lcl|CP068029.1_prot_QRJ66040.1_1362
K00930
lcl|CP068029.1_prot_1171
K00938
lcl|CP068029.1_prot_QRJ66512.1_1958
K00939
lcl|CP068029.1_prot_QRJ67102.1_651
K00940
lcl|CP068029.1_prot_QRJ65937.1_1222
K00941
lcl|CP068029.1_prot_QRJ67188.1_756
K00942
lcl|CP068029.1_prot_QRJ66136.1_1480
K00943
lcl|CP068029.1_prot_QRJ66601.1_2078
K00945
lcl|CP068029.1_prot_QRJ65929.1_1214
K00948
lcl|CP068029.1_prot_QRJ66585.1_2060
K00949
lcl|CP068029.1_prot_QRJ66124.1_1467
K00950
lcl|CP068029.1_prot_QRJ66571.1_2044
K00954
lcl|CP068029.1_prot_QRJ66190.1_1539
K00958
lcl|CP068029.1_prot_290
K00963
lcl|CP068029.1_prot_QRJ66936.1_419
K00969
lcl|CP068029.1_prot_QRJ65838.1_1106
K00981
lcl|CP068029.1_prot_QRJ66090.1_1428
K00995
lcl|CP068029.1_prot_QRJ66070.1_1406
K01000
lcl|CP068029.1_prot_QRJ66161.1_1507
K01006
lcl|CP068029.1_prot_QRJ66863.1_306
K01012
lcl|CP068029.1_prot_QRJ66771.1_145
K01046
lcl|CP068029.1_prot_66, lcl|CP068029.1_prot_QRJ66780.1_159, lcl|CP068029.1_prot_QRJ66791.1_193, lcl|CP068029.1_prot_QRJ66667.1_2177
K01055
lcl|CP068029.1_prot_QRJ66500.1_1939
K01069
lcl|CP068029.1_prot_QRJ65881.1_1154
K01071
lcl|CP068029.1_prot_QRJ66731.1_67
K01077
lcl|CP068029.1_prot_QRJ66839.1_269
K01081
lcl|CP068029.1_prot_QRJ66342.1_1723
K01091
lcl|CP068029.1_prot_1981, lcl|CP068029.1_prot_QRJ66538.1_2000
K01092
lcl|CP068029.1_prot_QRJ66207.1_1558
K01119
lcl|CP068029.1_prot_1638
K01139
lcl|CP068029.1_prot_QRJ67445.1_1072
K01187
lcl|CP068029.1_prot_1191
K01193
lcl|CP068029.1_prot_QRJ67219.1_803
K01226
lcl|CP068029.1_prot_2086
K01239
lcl|CP068029.1_prot_QRJ67056.1_598
K01243
lcl|CP068029.1_prot_QRJ65833.1_1101
K01255
lcl|CP068029.1_prot_QRJ66325.1_1705
K01428
lcl|CP068029.1_prot_QRJ67052.1_593
K01429
lcl|CP068029.1_prot_QRJ67053.1_594
K01430
lcl|CP068029.1_prot_QRJ67054.1_595
K01439
lcl|CP068029.1_prot_125, lcl|CP068029.1_prot_232, lcl|CP068029.1_prot_QRJ67356.1_970
K01443
lcl|CP068029.1_prot_QRJ66442.1_1857
K01465
lcl|CP068029.1_prot_QRJ66143.1_1488
K01468
lcl|CP068029.1_prot_QRJ67026.1_553
K01478
lcl|CP068029.1_prot_QRJ66814.1_235
K01479
lcl|CP068029.1_prot_QRJ67025.1_550
K01491
lcl|CP068029.1_prot_QRJ66246.1_1602
K01493
lcl|CP068029.1_prot_QRJ65842.1_1111
K01512
lcl|CP068029.1_prot_QRJ65987.1_1290
K01515
lcl|CP068029.1_prot_QRJ65915.1_1198
K01524
lcl|CP068029.1_prot_QRJ66943.1_428
K01579
lcl|CP068029.1_prot_QRJ67470.1_327
K01586
lcl|CP068029.1_prot_QRJ65990.1_1297
K01588
lcl|CP068029.1_prot_QRJ66245.1_1601
K01589
lcl|CP068029.1_prot_QRJ66244.1_1600
K01590
lcl|CP068029.1_prot_QRJ66755.1_120
K01591
lcl|CP068029.1_prot_QRJ66140.1_1485
K01597
lcl|CP068029.1_prot_QRJ66513.1_1959
K01599
lcl|CP068029.1_prot_QRJ67317.1_923
K01610
lcl|CP068029.1_prot_932
K01619
lcl|CP068029.1_prot_QRJ67151.1_712
K01623
lcl|CP068029.1_prot_QRJ66866.1_310
K01624
lcl|CP068029.1_prot_QRJ67159.1_725
K01633
lcl|CP068029.1_prot_QRJ66572.1_2045
K01635
lcl|CP068029.1_prot_669
K01641
lcl|CP068029.1_prot_QRJ66892.1_360
K01647
lcl|CP068029.1_prot_QRJ67399.1_1023
K01649
lcl|CP068029.1_prot_786
K01652
lcl|CP068029.1_prot_QRJ66872.1_322, lcl|CP068029.1_prot_789
K01653
lcl|CP068029.1_prot_QRJ67210.1_788
K01658
lcl|CP068029.1_prot_QRJ66434.1_1845
K01661
lcl|CP068029.1_prot_QRJ66263.1_1620
K01679
lcl|CP068029.1_prot_QRJ67301.1_904
K01681
lcl|CP068029.1_prot_QRJ66023.1_1340
K01687
lcl|CP068029.1_prot_790
K01689
lcl|CP068029.1_prot_QRJ66383.1_1777
K01693
lcl|CP068029.1_prot_QRJ66789.1_187
K01698
lcl|CP068029.1_prot_QRJ67423.1_1047
K01704
lcl|CP068029.1_prot_QRJ67209.1_783
K01712
lcl|CP068029.1_prot_552
K01714
lcl|CP068029.1_prot_QRJ65995.1_1302
K01733
lcl|CP068029.1_prot_QRJ66038.1_1360
K01735
lcl|CP068029.1_prot_QRJ65939.1_1224
K01736
lcl|CP068029.1_prot_QRJ65938.1_1223
K01737
lcl|CP068029.1_prot_QRJ67527.1_1847
K01738
lcl|CP068029.1_prot_QRJ66574.1_2047
K01739
lcl|CP068029.1_prot_2155
K01745
lcl|CP068029.1_prot_8
K01749
lcl|CP068029.1_prot_QRJ67422.1_1046
K01750
lcl|CP068029.1_prot_2007
K01752
lcl|CP068029.1_prot_QRJ66916.1_387, lcl|CP068029.1_prot_QRJ66917.1_388
K01754
lcl|CP068029.1_prot_782, lcl|CP068029.1_prot_QRJ66672.1_2190
K01755
lcl|CP068029.1_prot_QRJ66310.1_1687
K01756
lcl|CP068029.1_prot_QRJ67254.1_847
K01760
lcl|CP068029.1_prot_2156
K01772
lcl|CP068029.1_prot_QRJ67318.1_924
K01775
lcl|CP068029.1_prot_QRJ67201.1_773, lcl|CP068029.1_prot_QRJ65991.1_1298
K01776
lcl|CP068029.1_prot_QRJ66173.1_1520
K01783
lcl|CP068029.1_prot_QRJ66125.1_1468
K01785
lcl|CP068029.1_prot_QRJ67021.1_546
K01791
lcl|CP068029.1_prot_QRJ67492.1_739
K01803
lcl|CP068029.1_prot_QRJ66385.1_1779
K01807
lcl|CP068029.1_prot_QRJ67023.1_548
K01809
lcl|CP068029.1_prot_QRJ66805.1_221, lcl|CP068029.1_prot_QRJ67147.1_706
K01810
lcl|CP068029.1_prot_QRJ66308.1_1685
K01814
lcl|CP068029.1_prot_QRJ66790.1_189
K01819
lcl|CP068029.1_prot_QRJ67115.1_666, lcl|CP068029.1_prot_QRJ67116.1_667
K01821
lcl|CP068029.1_prot_QRJ66014.1_1328
K01823
lcl|CP068029.1_prot_QRJ67014.1_535
K01834
lcl|CP068029.1_prot_QRJ66962.1_465
K01835
lcl|CP068029.1_prot_QRJ66256.1_1612
K01839
lcl|CP068029.1_prot_QRJ66718.1_48, lcl|CP068029.1_prot_QRJ67491.1_714
K01845
lcl|CP068029.1_prot_QRJ67292.1_891, lcl|CP068029.1_prot_QRJ67424.1_1048
K01874
lcl|CP068029.1_prot_QRJ66593.1_2070
K01895
lcl|CP068029.1_prot_305, lcl|CP068029.1_prot_988
K01902
lcl|CP068029.1_prot_QRJ66101.1_1441
K01903
lcl|CP068029.1_prot_QRJ66102.1_1442
K01906
lcl|CP068029.1_prot_QRJ66726.1_60
K01911
lcl|CP068029.1_prot_QRJ67321.1_927
K01915
lcl|CP068029.1_prot_QRJ66046.1_1380
K01916
lcl|CP068029.1_prot_QRJ67251.1_844
K01918
lcl|CP068029.1_prot_QRJ66876.1_326
K01921
lcl|CP068029.1_prot_QRJ67196.1_766
K01923
lcl|CP068029.1_prot_QRJ66243.1_1599
K01924
lcl|CP068029.1_prot_QRJ67366.1_981
K01925
lcl|CP068029.1_prot_QRJ66160.1_1506
K01929
lcl|CP068029.1_prot_QRJ67197.1_767
K01933
lcl|CP068029.1_prot_QRJ66238.1_1594
K01934
lcl|CP068029.1_prot_QRJ65876.1_1149
K01935
lcl|CP068029.1_prot_QRJ66724.1_57
K01937
lcl|CP068029.1_prot_QRJ67157.1_723
K01938
lcl|CP068029.1_prot_QRJ67372.1_989
K01939
lcl|CP068029.1_prot_QRJ66694.1_18
K01940
lcl|CP068029.1_prot_QRJ66309.1_1686
K01945
lcl|CP068029.1_prot_QRJ66235.1_1591
K01951
lcl|CP068029.1_prot_QRJ66630.1_2124
K01955
lcl|CP068029.1_prot_QRJ66141.1_1486
K01956
lcl|CP068029.1_prot_QRJ66142.1_1487
K01958
lcl|CP068029.1_prot_QRJ66200.1_1551
K01961
lcl|CP068029.1_prot_QRJ65831.1_1098, lcl|CP068029.1_prot_QRJ65896.1_1174
K01962
lcl|CP068029.1_prot_QRJ67395.1_1019
K01963
lcl|CP068029.1_prot_QRJ67394.1_1018
K02078
lcl|CP068029.1_prot_QRJ66115.1_1456
K02108
lcl|CP068029.1_prot_QRJ67173.1_741
K02109
lcl|CP068029.1_prot_QRJ67175.1_743
K02110
lcl|CP068029.1_prot_QRJ67174.1_742
K02111
lcl|CP068029.1_prot_QRJ67177.1_745
K02112
lcl|CP068029.1_prot_QRJ67179.1_747
K02113
lcl|CP068029.1_prot_QRJ67176.1_744
K02114
lcl|CP068029.1_prot_QRJ67180.1_748
K02115
lcl|CP068029.1_prot_QRJ67178.1_746
K02160
lcl|CP068029.1_prot_QRJ65830.1_1097, lcl|CP068029.1_prot_QRJ65895.1_1173
K02257
lcl|CP068029.1_prot_QRJ66198.1_1549
K02259
lcl|CP068029.1_prot_QRJ66199.1_1550
K02291
lcl|CP068029.1_prot_QRJ66885.1_345
K02303
lcl|CP068029.1_prot_QRJ66973.1_483
K02304
lcl|CP068029.1_prot_QRJ66851.1_288
K02372
lcl|CP068029.1_prot_QRJ67183.1_751
K02428
lcl|CP068029.1_prot_QRJ66172.1_1519
K02433
lcl|CP068029.1_prot_QRJ67261.1_855
K02434
lcl|CP068029.1_prot_QRJ67262.1_856
K02435
lcl|CP068029.1_prot_QRJ67260.1_854
K02437
lcl|CP068029.1_prot_QRJ66356.1_1744
K02474
lcl|CP068029.1_prot_QRJ66835.1_263
K02492
lcl|CP068029.1_prot_QRJ67420.1_1044
K02500
lcl|CP068029.1_prot_190
K02501
lcl|CP068029.1_prot_188
K02548
lcl|CP068029.1_prot_QRJ66265.1_1624
K02549
lcl|CP068029.1_prot_QRJ67322.1_928
K02551
lcl|CP068029.1_prot_QRJ66264.1_1622
K02552
lcl|CP068029.1_prot_QRJ67518.1_1623
K02563
lcl|CP068029.1_prot_QRJ65974.1_1267
K02564
lcl|CP068029.1_prot_QRJ66528.1_1984
K02770
lcl|CP068029.1_prot_QRJ66806.1_222, lcl|CP068029.1_prot_QRJ66443.1_1858
K02777
lcl|CP068029.1_prot_QRJ65970.1_1263
K02788
lcl|CP068029.1_prot_QRJ67117.1_671
K02825
lcl|CP068029.1_prot_QRJ66146.1_1491
K02826
lcl|CP068029.1_prot_QRJ66250.1_1606
K02827
lcl|CP068029.1_prot_QRJ66251.1_1607
K02828
lcl|CP068029.1_prot_QRJ66252.1_1608
K02829
lcl|CP068029.1_prot_QRJ66253.1_1609
K02851
lcl|CP068029.1_prot_QRJ66410.1_1810
K03149
lcl|CP068029.1_prot_404
K03151
lcl|CP068029.1_prot_QRJ67382.1_1004
K03153
lcl|CP068029.1_prot_406
K03183
lcl|CP068029.1_prot_QRJ65935.1_1220
K03367
lcl|CP068029.1_prot_QRJ66334.1_1715
K03429
lcl|CP068029.1_prot_QRJ66281.1_1645
K03431
lcl|CP068029.1_prot_QRJ67139.1_698
K03524
lcl|CP068029.1_prot_QRJ65947.1_1233
K03621
lcl|CP068029.1_prot_QRJ66118.1_1459
K03635
lcl|CP068029.1_prot_QRJ67067.1_610
K03637
lcl|CP068029.1_prot_QRJ67064.1_607
K03638
lcl|CP068029.1_prot_QRJ67063.1_606
K03639
lcl|CP068029.1_prot_QRJ67070.1_613
K03644
lcl|CP068029.1_prot_QRJ66341.1_1722
K03693
lcl|CP068029.1_prot_QRJ67373.1_990
K03707
lcl|CP068029.1_prot_QRJ67187.1_755
K03750
lcl|CP068029.1_prot_QRJ67065.1_608
K03752
lcl|CP068029.1_prot_QRJ67069.1_612
K03778
lcl|CP068029.1_prot_348
K03781
lcl|CP068029.1_prot_QRJ66034.1_1355
K03784
lcl|CP068029.1_prot_QRJ66719.1_50, lcl|CP068029.1_prot_QRJ67150.1_711
K03785
lcl|CP068029.1_prot_QRJ66360.1_1748
K03800
lcl|CP068029.1_prot_1635
K03816
lcl|CP068029.1_prot_QRJ66633.1_2127
K04041
lcl|CP068029.1_prot_QRJ66927.1_401
K04042
lcl|CP068029.1_prot_QRJ66586.1_2061
K04072
lcl|CP068029.1_prot_QRJ66426.1_1832
K04478
lcl|CP068029.1_prot_QRJ67285.1_881
K04487
lcl|CP068029.1_prot_QRJ67502.1_1003, lcl|CP068029.1_prot_QRJ67455.1_1082
K04517
lcl|CP068029.1_prot_1326
K04518
lcl|CP068029.1_prot_QRJ67498.1_841
K05352
lcl|CP068029.1_prot_2002
K05362
lcl|CP068029.1_prot_QRJ66280.1_1644
K05366
lcl|CP068029.1_prot_QRJ65953.1_1239
K05577
lcl|CP068029.1_prot_2113
K05822
lcl|CP068029.1_prot_QRJ65993.1_1300
K05878
lcl|CP068029.1_prot_QRJ66773.1_147
K05879
lcl|CP068029.1_prot_QRJ66774.1_148
K05881
lcl|CP068029.1_prot_QRJ66775.1_149
K06131
lcl|CP068029.1_prot_QRJ67191.1_761, lcl|CP068029.1_prot_1371
K06215
lcl|CP068029.1_prot_QRJ66568.1_2041
K06881
lcl|CP068029.1_prot_QRJ67391.1_1015
K06920
lcl|CP068029.1_prot_QRJ66435.1_1846
K06949
lcl|CP068029.1_prot_QRJ66126.1_1469
K07009
lcl|CP068029.1_prot_QRJ67269.1_864
K07029
lcl|CP068029.1_prot_QRJ67263.1_857
K07104
lcl|CP068029.1_prot_QRJ66149.1_1495
K07106
lcl|CP068029.1_prot_QRJ67034.1_567
K07160
lcl|CP068029.1_prot_QRJ65832.1_1099
K07173
lcl|CP068029.1_prot_QRJ67154.1_716
K07248
lcl|CP068029.1_prot_QRJ66924.1_398
K07404
lcl|CP068029.1_prot_QRJ67246.1_836
K07816
lcl|CP068029.1_prot_QRJ66931.1_412, lcl|CP068029.1_prot_QRJ66288.1_1655
K08093
lcl|CP068029.1_prot_QRJ66527.1_1983
K08591
lcl|CP068029.1_prot_QRJ66022.1_1337
K08679
lcl|CP068029.1_prot_QRJ66834.1_262
K08680
lcl|CP068029.1_prot_QRJ67517.1_1621
K08681
lcl|CP068029.1_prot_QRJ67538.1_2040
K08967
lcl|CP068030.1_prot_QRJ67551.1_2216
K08969
lcl|CP068029.1_prot_347
K09007
lcl|CP068029.1_prot_QRJ66531.1_1987
K09457
lcl|CP068029.1_prot_QRJ66424.1_1829
K09458
lcl|CP068029.1_prot_QRJ66296.1_1670, lcl|CP068030.1_prot_QRJ67547.1_2212
K09680
lcl|CP068029.1_prot_QRJ67155.1_720
K09698
lcl|CP068029.1_prot_QRJ66560.1_2032
K09699
lcl|CP068029.1_prot_QRJ65907.1_1185
K09769
lcl|CP068029.1_prot_QRJ66065.1_1401
K09903
lcl|CP068029.1_prot_QRJ66093.1_1431
K10026
lcl|CP068029.1_prot_QRJ66436.1_1848
K10027
lcl|CP068029.1_prot_346
K11175
lcl|CP068029.1_prot_QRJ66237.1_1593
K11693
lcl|CP068029.1_prot_QRJ67073.1_618
K11694
lcl|CP068029.1_prot_QRJ66011.1_1320
K11695
lcl|CP068029.1_prot_QRJ66010.1_1319
K11717
lcl|CP068029.1_prot_QRJ66347.1_1733
K11752
lcl|CP068029.1_prot_QRJ67336.1_945
K11753
lcl|CP068029.1_prot_QRJ66080.1_1417
K11754
lcl|CP068029.1_prot_QRJ67427.1_1052
K11755
lcl|CP068029.1_prot_191
K12410
lcl|CP068029.1_prot_QRJ67114.1_664
K12552
lcl|CP068029.1_prot_QRJ66162.1_1508
K12554
lcl|CP068029.1_prot_QRJ66966.1_472
K13038
lcl|CP068029.1_prot_QRJ66134.1_1478
K13789
lcl|CP068029.1_prot_QRJ65901.1_1179
K13853
lcl|CP068029.1_prot_QRJ67369.1_984
K13953
lcl|CP068029.1_prot_QRJ66507.1_1949
K14188
lcl|CP068029.1_prot_QRJ66332.1_1713
K14652
lcl|CP068029.1_prot_QRJ67338.1_947
K15519
lcl|CP068029.1_prot_QRJ66537.1_1997
K15633
lcl|CP068029.1_prot_QRJ66384.1_1778
K16869
lcl|CP068029.1_prot_QRJ66517.1_1965
K16937
lcl|CP068029.1_prot_QRJ66439.1_1851
K17216
lcl|CP068029.1_prot_2103
K17217
lcl|CP068029.1_prot_2102
K18369
lcl|CP068029.1_prot_QRJ66902.1_370
K19005
lcl|CP068029.1_prot_QRJ66429.1_1840
K19222
lcl|CP068029.1_prot_QRJ66323.1_1703
K19285
lcl|CP068029.1_prot_QRJ66637.1_2135
K19745
lcl|CP068029.1_prot_QRJ66993.1_509
K20118
lcl|CP068029.1_prot_QRJ66900.1_368
K20861
lcl|CP068029.1_prot_392
K20895
lcl|CP068029.1_prot_QRJ66941.1_426
K21030
lcl|CP068029.1_prot_2003
K21064
lcl|CP068029.1_prot_QRJ66302.1_1676
K21636
lcl|CP068029.1_prot_QRJ66854.1_294
K21898
lcl|CP068029.1_prot_QRJ67125.1_682
K23264
lcl|CP068029.1_prot_QRJ66242.1_1598
K23265
lcl|CP068029.1_prot_QRJ66241.1_1597
K23269
lcl|CP068029.1_prot_QRJ66240.1_1596
K23393
lcl|CP068029.1_prot_QRJ67268.1_863
K23446
lcl|CP068029.1_prot_QRJ67122.1_679
K23447
lcl|CP068029.1_prot_QRJ67124.1_681
K23734
lcl|CP068029.1_prot_QRJ65889.1_1164
K24042
lcl|CP068029.1_prot_2157
01110 Biosynthesis of secondary metabolites (215)
K00003
lcl|CP068029.1_prot_QRJ66039.1_1361
K00014
lcl|CP068029.1_prot_QRJ65836.1_1104
K00015
lcl|CP068029.1_prot_QRJ66336.1_1717
K00016
lcl|CP068029.1_prot_QRJ66871.1_321
K00024
lcl|CP068029.1_prot_QRJ66449.1_1868
K00031
lcl|CP068029.1_prot_QRJ67400.1_1024
K00033
lcl|CP068029.1_prot_QRJ65911.1_1190
K00036
lcl|CP068029.1_prot_QRJ65913.1_1193
K00052
lcl|CP068029.1_prot_785
K00053
lcl|CP068029.1_prot_787
K00054
lcl|CP068029.1_prot_QRJ66893.1_361
K00057
lcl|CP068029.1_prot_QRJ65932.1_1217
K00058
lcl|CP068029.1_prot_996
K00059
lcl|CP068029.1_prot_QRJ66072.1_1409, lcl|CP068029.1_prot_QRJ66116.1_1457
K00077
lcl|CP068029.1_prot_124, lcl|CP068029.1_prot_QRJ66874.1_324, lcl|CP068029.1_prot_450
K00088
lcl|CP068029.1_prot_QRJ66631.1_2125
K00111
lcl|CP068029.1_prot_QRJ66053.1_1388
K00116
lcl|CP068029.1_prot_QRJ66714.1_42, lcl|CP068029.1_prot_QRJ66785.1_174, lcl|CP068029.1_prot_QRJ66865.1_308, lcl|CP068029.1_prot_516
K00121
lcl|CP068029.1_prot_QRJ66711.1_37
K00128
lcl|CP068029.1_prot_QRJ66922.1_395, lcl|CP068029.1_prot_QRJ67162.1_728, lcl|CP068029.1_prot_837
K00133
lcl|CP068029.1_prot_QRJ65996.1_1303
K00134
lcl|CP068029.1_prot_QRJ67406.1_1030, lcl|CP068029.1_prot_QRJ66387.1_1781
K00145
lcl|CP068029.1_prot_1169
K00161
lcl|CP068029.1_prot_QRJ66220.1_1572
K00162
lcl|CP068029.1_prot_QRJ66219.1_1571
K00164
lcl|CP068029.1_prot_1280
K00166
lcl|CP068029.1_prot_QRJ65905.1_1183
K00167
lcl|CP068029.1_prot_QRJ65906.1_1184
K00174
lcl|CP068029.1_prot_QRJ66064.1_1400
K00175
lcl|CP068029.1_prot_QRJ66063.1_1399
K00208
lcl|CP068029.1_prot_QRJ66285.1_1650
K00215
lcl|CP068029.1_prot_QRJ65994.1_1301
K00231
lcl|CP068029.1_prot_QRJ67319.1_925
K00239
lcl|CP068029.1_prot_QRJ66174.1_1522
K00240
lcl|CP068029.1_prot_QRJ67515.1_1521
K00241
lcl|CP068029.1_prot_QRJ66175.1_1523
K00265
lcl|CP068029.1_prot_2089
K00266
lcl|CP068029.1_prot_2088
K00282
lcl|CP068029.1_prot_QRJ65886.1_1161
K00283
lcl|CP068029.1_prot_QRJ65887.1_1162
K00286
lcl|CP068029.1_prot_1195
K00318
lcl|CP068029.1_prot_QRJ67340.1_949
K00382
lcl|CP068029.1_prot_168, lcl|CP068029.1_prot_QRJ65904.1_1182, lcl|CP068029.1_prot_QRJ66217.1_1569
K00435
lcl|CP068029.1_prot_QRJ66519.1_1967
K00491
lcl|CP068029.1_prot_842
K00600
lcl|CP068029.1_prot_QRJ67170.1_737
K00602
lcl|CP068029.1_prot_QRJ66236.1_1592
K00605
lcl|CP068029.1_prot_QRJ65885.1_1160
K00606
lcl|CP068029.1_prot_QRJ66875.1_325
K00611
lcl|CP068029.1_prot_QRJ66768.1_142, lcl|CP068029.1_prot_QRJ66815.1_236
K00615
lcl|CP068029.1_prot_QRJ66028.1_1347
K00616
lcl|CP068029.1_prot_QRJ67331.1_939
K00620
lcl|CP068029.1_prot_QRJ65894.1_1170
K00626
lcl|CP068029.1_prot_1979, lcl|CP068029.1_prot_QRJ66653.1_2159
K00627
lcl|CP068029.1_prot_QRJ66218.1_1570
K00640
lcl|CP068029.1_prot_QRJ66822.1_246, lcl|CP068029.1_prot_QRJ67537.1_2031
K00641
lcl|CP068029.1_prot_QRJ67456.1_13
K00645
lcl|CP068029.1_prot_QRJ66117.1_1458
K00655
lcl|CP068029.1_prot_QRJ67376.1_993
K00658
lcl|CP068029.1_prot_1281
K00760
lcl|CP068029.1_prot_QRJ66577.1_2050
K00764
lcl|CP068029.1_prot_QRJ66239.1_1595
K00765
lcl|CP068029.1_prot_184
K00789
lcl|CP068029.1_prot_QRJ67326.1_933
K00791
lcl|CP068029.1_prot_QRJ66051.1_1386
K00793
lcl|CP068029.1_prot_QRJ67337.1_946
K00794
lcl|CP068029.1_prot_QRJ67339.1_948
K00800
lcl|CP068029.1_prot_QRJ65940.1_1225
K00805
lcl|CP068029.1_prot_QRJ65936.1_1221
K00806
lcl|CP068029.1_prot_QRJ66091.1_1429
K00817
lcl|CP068029.1_prot_186, lcl|CP068029.1_prot_1834
K00819
lcl|CP068029.1_prot_1690
K00826
lcl|CP068029.1_prot_QRJ66539.1_2004
K00841
lcl|CP068029.1_prot_QRJ66262.1_1619
K00845
lcl|CP068029.1_prot_QRJ65879.1_1152
K00850
lcl|CP068029.1_prot_QRJ67396.1_1020
K00851
lcl|CP068029.1_prot_QRJ66934.1_417
K00865
lcl|CP068029.1_prot_QRJ66415.1_1815
K00869
lcl|CP068029.1_prot_QRJ66514.1_1960
K00872
lcl|CP068029.1_prot_QRJ66037.1_1359
K00873
lcl|CP068029.1_prot_QRJ67397.1_1021
K00891
lcl|CP068029.1_prot_QRJ65884.1_1159
K00919
lcl|CP068029.1_prot_QRJ66589.1_2065
K00927
lcl|CP068029.1_prot_QRJ66386.1_1780
K00928
lcl|CP068029.1_prot_QRJ66040.1_1362
K00930
lcl|CP068029.1_prot_1171
K00938
lcl|CP068029.1_prot_QRJ66512.1_1958
K00939
lcl|CP068029.1_prot_QRJ67102.1_651
K00940
lcl|CP068029.1_prot_QRJ65937.1_1222
K00948
lcl|CP068029.1_prot_QRJ66585.1_2060
K00958
lcl|CP068029.1_prot_290
K00963
lcl|CP068029.1_prot_QRJ66936.1_419
K00981
lcl|CP068029.1_prot_QRJ66090.1_1428
K01006
lcl|CP068029.1_prot_QRJ66863.1_306
K01081
lcl|CP068029.1_prot_QRJ66342.1_1723
K01091
lcl|CP068029.1_prot_1981, lcl|CP068029.1_prot_QRJ66538.1_2000
K01092
lcl|CP068029.1_prot_QRJ66207.1_1558
K01187
lcl|CP068029.1_prot_1191
K01193
lcl|CP068029.1_prot_QRJ67219.1_803
K01478
lcl|CP068029.1_prot_QRJ66814.1_235
K01579
lcl|CP068029.1_prot_QRJ67470.1_327
K01586
lcl|CP068029.1_prot_QRJ65990.1_1297
K01588
lcl|CP068029.1_prot_QRJ66245.1_1601
K01589
lcl|CP068029.1_prot_QRJ66244.1_1600
K01590
lcl|CP068029.1_prot_QRJ66755.1_120
K01597
lcl|CP068029.1_prot_QRJ66513.1_1959
K01599
lcl|CP068029.1_prot_QRJ67317.1_923
K01610
lcl|CP068029.1_prot_932
K01623
lcl|CP068029.1_prot_QRJ66866.1_310
K01624
lcl|CP068029.1_prot_QRJ67159.1_725
K01641
lcl|CP068029.1_prot_QRJ66892.1_360
K01647
lcl|CP068029.1_prot_QRJ67399.1_1023
K01649
lcl|CP068029.1_prot_786
K01652
lcl|CP068029.1_prot_QRJ66872.1_322, lcl|CP068029.1_prot_789
K01653
lcl|CP068029.1_prot_QRJ67210.1_788
K01658
lcl|CP068029.1_prot_QRJ66434.1_1845
K01661
lcl|CP068029.1_prot_QRJ66263.1_1620
K01679
lcl|CP068029.1_prot_QRJ67301.1_904
K01681
lcl|CP068029.1_prot_QRJ66023.1_1340
K01687
lcl|CP068029.1_prot_790
K01689
lcl|CP068029.1_prot_QRJ66383.1_1777
K01693
lcl|CP068029.1_prot_QRJ66789.1_187
K01698
lcl|CP068029.1_prot_QRJ67423.1_1047
K01704
lcl|CP068029.1_prot_QRJ67209.1_783
K01714
lcl|CP068029.1_prot_QRJ65995.1_1302
K01733
lcl|CP068029.1_prot_QRJ66038.1_1360
K01735
lcl|CP068029.1_prot_QRJ65939.1_1224
K01736
lcl|CP068029.1_prot_QRJ65938.1_1223
K01738
lcl|CP068029.1_prot_QRJ66574.1_2047
K01739
lcl|CP068029.1_prot_2155
K01749
lcl|CP068029.1_prot_QRJ67422.1_1046
K01750
lcl|CP068029.1_prot_2007
K01752
lcl|CP068029.1_prot_QRJ66916.1_387, lcl|CP068029.1_prot_QRJ66917.1_388
K01754
lcl|CP068029.1_prot_782, lcl|CP068029.1_prot_QRJ66672.1_2190
K01755
lcl|CP068029.1_prot_QRJ66310.1_1687
K01756
lcl|CP068029.1_prot_QRJ67254.1_847
K01760
lcl|CP068029.1_prot_2156
K01772
lcl|CP068029.1_prot_QRJ67318.1_924
K01783
lcl|CP068029.1_prot_QRJ66125.1_1468
K01785
lcl|CP068029.1_prot_QRJ67021.1_546
K01803
lcl|CP068029.1_prot_QRJ66385.1_1779
K01807
lcl|CP068029.1_prot_QRJ67023.1_548
K01809
lcl|CP068029.1_prot_QRJ66805.1_221, lcl|CP068029.1_prot_QRJ67147.1_706
K01810
lcl|CP068029.1_prot_QRJ66308.1_1685
K01814
lcl|CP068029.1_prot_QRJ66790.1_189
K01823
lcl|CP068029.1_prot_QRJ67014.1_535
K01834
lcl|CP068029.1_prot_QRJ66962.1_465
K01835
lcl|CP068029.1_prot_QRJ66256.1_1612
K01845
lcl|CP068029.1_prot_QRJ67292.1_891, lcl|CP068029.1_prot_QRJ67424.1_1048
K01895
lcl|CP068029.1_prot_305, lcl|CP068029.1_prot_988
K01902
lcl|CP068029.1_prot_QRJ66101.1_1441
K01903
lcl|CP068029.1_prot_QRJ66102.1_1442
K01911
lcl|CP068029.1_prot_QRJ67321.1_927
K01918
lcl|CP068029.1_prot_QRJ66876.1_326
K01923
lcl|CP068029.1_prot_QRJ66243.1_1599
K01933
lcl|CP068029.1_prot_QRJ66238.1_1594
K01940
lcl|CP068029.1_prot_QRJ66309.1_1686
K01945
lcl|CP068029.1_prot_QRJ66235.1_1591
K01961
lcl|CP068029.1_prot_QRJ65831.1_1098, lcl|CP068029.1_prot_QRJ65896.1_1174
K01962
lcl|CP068029.1_prot_QRJ67395.1_1019
K01963
lcl|CP068029.1_prot_QRJ67394.1_1018
K02078
lcl|CP068029.1_prot_QRJ66115.1_1456
K02160
lcl|CP068029.1_prot_QRJ65830.1_1097, lcl|CP068029.1_prot_QRJ65895.1_1173
K02257
lcl|CP068029.1_prot_QRJ66198.1_1549
K02259
lcl|CP068029.1_prot_QRJ66199.1_1550
K02291
lcl|CP068029.1_prot_QRJ66885.1_345
K02303
lcl|CP068029.1_prot_QRJ66973.1_483
K02304
lcl|CP068029.1_prot_QRJ66851.1_288
K02437
lcl|CP068029.1_prot_QRJ66356.1_1744
K02492
lcl|CP068029.1_prot_QRJ67420.1_1044
K02500
lcl|CP068029.1_prot_190
K02501
lcl|CP068029.1_prot_188
K02548
lcl|CP068029.1_prot_QRJ66265.1_1624
K02549
lcl|CP068029.1_prot_QRJ67322.1_928
K02551
lcl|CP068029.1_prot_QRJ66264.1_1622
K02552
lcl|CP068029.1_prot_QRJ67518.1_1623
K03183
lcl|CP068029.1_prot_QRJ65935.1_1220
K03621
lcl|CP068029.1_prot_QRJ66118.1_1459
K03781
lcl|CP068029.1_prot_QRJ66034.1_1355
K03784
lcl|CP068029.1_prot_QRJ66719.1_50, lcl|CP068029.1_prot_QRJ67150.1_711
K03785
lcl|CP068029.1_prot_QRJ66360.1_1748
K03816
lcl|CP068029.1_prot_QRJ66633.1_2127
K04041
lcl|CP068029.1_prot_QRJ66927.1_401
K04072
lcl|CP068029.1_prot_QRJ66426.1_1832
K04517
lcl|CP068029.1_prot_1326
K04518
lcl|CP068029.1_prot_QRJ67498.1_841
K04781
lcl|CP068029.1_prot_QRJ67459.1_80, lcl|CP068030.1_prot_QRJ67558.1_2202
K05822
lcl|CP068029.1_prot_QRJ65993.1_1300
K07029
lcl|CP068029.1_prot_QRJ67263.1_857
K07145
lcl|CP068029.1_prot_QRJ67129.1_687
K07404
lcl|CP068029.1_prot_QRJ67246.1_836
K08591
lcl|CP068029.1_prot_QRJ66022.1_1337
K08680
lcl|CP068029.1_prot_QRJ67517.1_1621
K09699
lcl|CP068029.1_prot_QRJ65907.1_1185
K10027
lcl|CP068029.1_prot_346
K11175
lcl|CP068029.1_prot_QRJ66237.1_1593
K11752
lcl|CP068029.1_prot_QRJ67336.1_945
K11753
lcl|CP068029.1_prot_QRJ66080.1_1417
K11755
lcl|CP068029.1_prot_191
K13789
lcl|CP068029.1_prot_QRJ65901.1_1179
K13853
lcl|CP068029.1_prot_QRJ67369.1_984
K13953
lcl|CP068029.1_prot_QRJ66507.1_1949
K14652
lcl|CP068029.1_prot_QRJ67338.1_947
K15633
lcl|CP068029.1_prot_QRJ66384.1_1778
K17217
lcl|CP068029.1_prot_2102
K19222
lcl|CP068029.1_prot_QRJ66323.1_1703
K20861
lcl|CP068029.1_prot_392
K21064
lcl|CP068029.1_prot_QRJ66302.1_1676
K21898
lcl|CP068029.1_prot_QRJ67125.1_682
K23264
lcl|CP068029.1_prot_QRJ66242.1_1598
K23265
lcl|CP068029.1_prot_QRJ66241.1_1597
K23269
lcl|CP068029.1_prot_QRJ66240.1_1596
K23446
lcl|CP068029.1_prot_QRJ67122.1_679
K23447
lcl|CP068029.1_prot_QRJ67124.1_681
K24042
lcl|CP068029.1_prot_2157
01120 Microbial metabolism in diverse environments (112)
K00003
lcl|CP068029.1_prot_QRJ66039.1_1361
K00015
lcl|CP068029.1_prot_QRJ66336.1_1717
K00016
lcl|CP068029.1_prot_QRJ66871.1_321
K00024
lcl|CP068029.1_prot_QRJ66449.1_1868
K00031
lcl|CP068029.1_prot_QRJ67400.1_1024
K00033
lcl|CP068029.1_prot_QRJ65911.1_1190
K00036
lcl|CP068029.1_prot_QRJ65913.1_1193
K00058
lcl|CP068029.1_prot_996
K00116
lcl|CP068029.1_prot_QRJ66714.1_42, lcl|CP068029.1_prot_QRJ66785.1_174, lcl|CP068029.1_prot_QRJ66865.1_308, lcl|CP068029.1_prot_516
K00121
lcl|CP068029.1_prot_QRJ66711.1_37
K00128
lcl|CP068029.1_prot_QRJ66922.1_395, lcl|CP068029.1_prot_QRJ67162.1_728, lcl|CP068029.1_prot_837
K00133
lcl|CP068029.1_prot_QRJ65996.1_1303
K00134
lcl|CP068029.1_prot_QRJ67406.1_1030, lcl|CP068029.1_prot_QRJ66387.1_1781
K00161
lcl|CP068029.1_prot_QRJ66220.1_1572
K00162
lcl|CP068029.1_prot_QRJ66219.1_1571
K00164
lcl|CP068029.1_prot_1280
K00174
lcl|CP068029.1_prot_QRJ66064.1_1400
K00175
lcl|CP068029.1_prot_QRJ66063.1_1399
K00215
lcl|CP068029.1_prot_QRJ65994.1_1301
K00239
lcl|CP068029.1_prot_QRJ66174.1_1522
K00240
lcl|CP068029.1_prot_QRJ67515.1_1521
K00241
lcl|CP068029.1_prot_QRJ66175.1_1523
K00260
lcl|CP068029.1_prot_QRJ66312.1_1689
K00265
lcl|CP068029.1_prot_2089
K00266
lcl|CP068029.1_prot_2088
K00362
lcl|CP068029.1_prot_QRJ66971.1_481
K00363
lcl|CP068029.1_prot_QRJ66972.1_482
K00370
lcl|CP068029.1_prot_QRJ66974.1_484
K00371
lcl|CP068029.1_prot_QRJ66975.1_485
K00374
lcl|CP068029.1_prot_QRJ66977.1_487
K00380
lcl|CP068029.1_prot_QRJ66850.1_285
K00382
lcl|CP068029.1_prot_168, lcl|CP068029.1_prot_QRJ65904.1_1182, lcl|CP068029.1_prot_QRJ66217.1_1569
K00390
lcl|CP068029.1_prot_284
K00600
lcl|CP068029.1_prot_QRJ67170.1_737
K00615
lcl|CP068029.1_prot_QRJ66028.1_1347
K00616
lcl|CP068029.1_prot_QRJ67331.1_939
K00625
lcl|CP068029.1_prot_QRJ66518.1_1966
K00626
lcl|CP068029.1_prot_1979, lcl|CP068029.1_prot_QRJ66653.1_2159
K00627
lcl|CP068029.1_prot_QRJ66218.1_1570
K00640
lcl|CP068029.1_prot_QRJ66822.1_246, lcl|CP068029.1_prot_QRJ67537.1_2031
K00656
lcl|CP068029.1_prot_QRJ66756.1_122
K00658
lcl|CP068029.1_prot_1281
K00845
lcl|CP068029.1_prot_QRJ65879.1_1152
K00850
lcl|CP068029.1_prot_QRJ67396.1_1020
K00851
lcl|CP068029.1_prot_QRJ66934.1_417
K00860
lcl|CP068029.1_prot_291
K00865
lcl|CP068029.1_prot_QRJ66415.1_1815
K00872
lcl|CP068029.1_prot_QRJ66037.1_1359
K00873
lcl|CP068029.1_prot_QRJ67397.1_1021
K00925
lcl|CP068029.1_prot_QRJ67384.1_1008
K00926
lcl|CP068029.1_prot_QRJ66767.1_141
K00927
lcl|CP068029.1_prot_QRJ66386.1_1780
K00928
lcl|CP068029.1_prot_QRJ66040.1_1362
K00948
lcl|CP068029.1_prot_QRJ66585.1_2060
K00958
lcl|CP068029.1_prot_290
K01006
lcl|CP068029.1_prot_QRJ66863.1_306
K01055
lcl|CP068029.1_prot_QRJ66500.1_1939
K01101
lcl|CP068029.1_prot_QRJ66337.1_1718
K01428
lcl|CP068029.1_prot_QRJ67052.1_593
K01429
lcl|CP068029.1_prot_QRJ67053.1_594
K01430
lcl|CP068029.1_prot_QRJ67054.1_595
K01439
lcl|CP068029.1_prot_125, lcl|CP068029.1_prot_232, lcl|CP068029.1_prot_QRJ67356.1_970
K01491
lcl|CP068029.1_prot_QRJ66246.1_1602
K01512
lcl|CP068029.1_prot_QRJ65987.1_1290
K01586
lcl|CP068029.1_prot_QRJ65990.1_1297
K01610
lcl|CP068029.1_prot_932
K01623
lcl|CP068029.1_prot_QRJ66866.1_310
K01624
lcl|CP068029.1_prot_QRJ67159.1_725
K01647
lcl|CP068029.1_prot_QRJ67399.1_1023
K01679
lcl|CP068029.1_prot_QRJ67301.1_904
K01681
lcl|CP068029.1_prot_QRJ66023.1_1340
K01689
lcl|CP068029.1_prot_QRJ66383.1_1777
K01698
lcl|CP068029.1_prot_QRJ67423.1_1047
K01714
lcl|CP068029.1_prot_QRJ65995.1_1302
K01733
lcl|CP068029.1_prot_QRJ66038.1_1360
K01738
lcl|CP068029.1_prot_QRJ66574.1_2047
K01749
lcl|CP068029.1_prot_QRJ67422.1_1046
K01783
lcl|CP068029.1_prot_QRJ66125.1_1468
K01785
lcl|CP068029.1_prot_QRJ67021.1_546
K01803
lcl|CP068029.1_prot_QRJ66385.1_1779
K01807
lcl|CP068029.1_prot_QRJ67023.1_548
K01810
lcl|CP068029.1_prot_QRJ66308.1_1685
K01821
lcl|CP068029.1_prot_QRJ66014.1_1328
K01834
lcl|CP068029.1_prot_QRJ66962.1_465
K01835
lcl|CP068029.1_prot_QRJ66256.1_1612
K01845
lcl|CP068029.1_prot_QRJ67292.1_891, lcl|CP068029.1_prot_QRJ67424.1_1048
K01895
lcl|CP068029.1_prot_305, lcl|CP068029.1_prot_988
K01902
lcl|CP068029.1_prot_QRJ66101.1_1441
K01903
lcl|CP068029.1_prot_QRJ66102.1_1442
K01915
lcl|CP068029.1_prot_QRJ66046.1_1380
K01938
lcl|CP068029.1_prot_QRJ67372.1_989
K01958
lcl|CP068029.1_prot_QRJ66200.1_1551
K01961
lcl|CP068029.1_prot_QRJ65831.1_1098, lcl|CP068029.1_prot_QRJ65896.1_1174
K01962
lcl|CP068029.1_prot_QRJ67395.1_1019
K01963
lcl|CP068029.1_prot_QRJ67394.1_1018
K02160
lcl|CP068029.1_prot_QRJ65830.1_1097, lcl|CP068029.1_prot_QRJ65895.1_1173
K02303
lcl|CP068029.1_prot_QRJ66973.1_483
K02304
lcl|CP068029.1_prot_QRJ66851.1_288
K02492
lcl|CP068029.1_prot_QRJ67420.1_1044
K02770
lcl|CP068029.1_prot_QRJ66806.1_222, lcl|CP068029.1_prot_QRJ66443.1_1858
K03778
lcl|CP068029.1_prot_348
K04041
lcl|CP068029.1_prot_QRJ66927.1_401
K04072
lcl|CP068029.1_prot_QRJ66426.1_1832
K06881
lcl|CP068029.1_prot_QRJ67391.1_1015
K07104
lcl|CP068029.1_prot_QRJ66149.1_1495
K07248
lcl|CP068029.1_prot_QRJ66924.1_398
K07404
lcl|CP068029.1_prot_QRJ67246.1_836
K08093
lcl|CP068029.1_prot_QRJ66527.1_1983
K13953
lcl|CP068029.1_prot_QRJ66507.1_1949
K15633
lcl|CP068029.1_prot_QRJ66384.1_1778
K16937
lcl|CP068029.1_prot_QRJ66439.1_1851
K24042
lcl|CP068029.1_prot_2157
01200 Carbon metabolism (68)
K00024
lcl|CP068029.1_prot_QRJ66449.1_1868
K00027
lcl|CP068029.1_prot_QRJ67393.1_1017
K00031
lcl|CP068029.1_prot_QRJ67400.1_1024
K00033
lcl|CP068029.1_prot_QRJ65911.1_1190
K00036
lcl|CP068029.1_prot_QRJ65913.1_1193
K00058
lcl|CP068029.1_prot_996
K00116
lcl|CP068029.1_prot_QRJ66714.1_42, lcl|CP068029.1_prot_QRJ66785.1_174, lcl|CP068029.1_prot_QRJ66865.1_308, lcl|CP068029.1_prot_516
K00121
lcl|CP068029.1_prot_QRJ66711.1_37
K00134
lcl|CP068029.1_prot_QRJ67406.1_1030, lcl|CP068029.1_prot_QRJ66387.1_1781
K00161
lcl|CP068029.1_prot_QRJ66220.1_1572
K00162
lcl|CP068029.1_prot_QRJ66219.1_1571
K00164
lcl|CP068029.1_prot_1280
K00174
lcl|CP068029.1_prot_QRJ66064.1_1400
K00175
lcl|CP068029.1_prot_QRJ66063.1_1399
K00239
lcl|CP068029.1_prot_QRJ66174.1_1522
K00240
lcl|CP068029.1_prot_QRJ67515.1_1521
K00241
lcl|CP068029.1_prot_QRJ66175.1_1523
K00282
lcl|CP068029.1_prot_QRJ65886.1_1161
K00283
lcl|CP068029.1_prot_QRJ65887.1_1162
K00382
lcl|CP068029.1_prot_168, lcl|CP068029.1_prot_QRJ65904.1_1182, lcl|CP068029.1_prot_QRJ66217.1_1569
K00600
lcl|CP068029.1_prot_QRJ67170.1_737
K00605
lcl|CP068029.1_prot_QRJ65885.1_1160
K00615
lcl|CP068029.1_prot_QRJ66028.1_1347
K00616
lcl|CP068029.1_prot_QRJ67331.1_939
K00625
lcl|CP068029.1_prot_QRJ66518.1_1966
K00626
lcl|CP068029.1_prot_1979, lcl|CP068029.1_prot_QRJ66653.1_2159
K00627
lcl|CP068029.1_prot_QRJ66218.1_1570
K00640
lcl|CP068029.1_prot_QRJ66822.1_246, lcl|CP068029.1_prot_QRJ67537.1_2031
K00658
lcl|CP068029.1_prot_1281
K00845
lcl|CP068029.1_prot_QRJ65879.1_1152
K00850
lcl|CP068029.1_prot_QRJ67396.1_1020
K00851
lcl|CP068029.1_prot_QRJ66934.1_417
K00873
lcl|CP068029.1_prot_QRJ67397.1_1021
K00925
lcl|CP068029.1_prot_QRJ67384.1_1008
K00926
lcl|CP068029.1_prot_QRJ66767.1_141
K00927
lcl|CP068029.1_prot_QRJ66386.1_1780
K00948
lcl|CP068029.1_prot_QRJ66585.1_2060
K01006
lcl|CP068029.1_prot_QRJ66863.1_306
K01491
lcl|CP068029.1_prot_QRJ66246.1_1602
K01610
lcl|CP068029.1_prot_932
K01623
lcl|CP068029.1_prot_QRJ66866.1_310
K01624
lcl|CP068029.1_prot_QRJ67159.1_725
K01647
lcl|CP068029.1_prot_QRJ67399.1_1023
K01679
lcl|CP068029.1_prot_QRJ67301.1_904
K01681
lcl|CP068029.1_prot_QRJ66023.1_1340
K01689
lcl|CP068029.1_prot_QRJ66383.1_1777
K01738
lcl|CP068029.1_prot_QRJ66574.1_2047
K01752
lcl|CP068029.1_prot_QRJ66916.1_387, lcl|CP068029.1_prot_QRJ66917.1_388
K01754
lcl|CP068029.1_prot_782, lcl|CP068029.1_prot_QRJ66672.1_2190
K01783
lcl|CP068029.1_prot_QRJ66125.1_1468
K01803
lcl|CP068029.1_prot_QRJ66385.1_1779
K01807
lcl|CP068029.1_prot_QRJ67023.1_548
K01810
lcl|CP068029.1_prot_QRJ66308.1_1685
K01834
lcl|CP068029.1_prot_QRJ66962.1_465
K01895
lcl|CP068029.1_prot_305, lcl|CP068029.1_prot_988
K01902
lcl|CP068029.1_prot_QRJ66101.1_1441
K01903
lcl|CP068029.1_prot_QRJ66102.1_1442
K01938
lcl|CP068029.1_prot_QRJ67372.1_989
K01958
lcl|CP068029.1_prot_QRJ66200.1_1551
K01961
lcl|CP068029.1_prot_QRJ65831.1_1098, lcl|CP068029.1_prot_QRJ65896.1_1174
K01962
lcl|CP068029.1_prot_QRJ67395.1_1019
K01963
lcl|CP068029.1_prot_QRJ67394.1_1018
K02160
lcl|CP068029.1_prot_QRJ65830.1_1097, lcl|CP068029.1_prot_QRJ65895.1_1173
K02437
lcl|CP068029.1_prot_QRJ66356.1_1744
K03781
lcl|CP068029.1_prot_QRJ66034.1_1355
K07404
lcl|CP068029.1_prot_QRJ67246.1_836
K08093
lcl|CP068029.1_prot_QRJ66527.1_1983
K15633
lcl|CP068029.1_prot_QRJ66384.1_1778
01210 2-Oxocarboxylic acid metabolism (16)
K00031
lcl|CP068029.1_prot_QRJ67400.1_1024
K00052
lcl|CP068029.1_prot_785
K00053
lcl|CP068029.1_prot_787
K00133
lcl|CP068029.1_prot_QRJ65996.1_1303
K00145
lcl|CP068029.1_prot_1169
K00620
lcl|CP068029.1_prot_QRJ65894.1_1170
K00826
lcl|CP068029.1_prot_QRJ66539.1_2004
K00928
lcl|CP068029.1_prot_QRJ66040.1_1362
K00930
lcl|CP068029.1_prot_1171
K01647
lcl|CP068029.1_prot_QRJ67399.1_1023
K01649
lcl|CP068029.1_prot_786
K01652
lcl|CP068029.1_prot_QRJ66872.1_322, lcl|CP068029.1_prot_789
K01653
lcl|CP068029.1_prot_QRJ67210.1_788
K01681
lcl|CP068029.1_prot_QRJ66023.1_1340
K01687
lcl|CP068029.1_prot_790
K01704
lcl|CP068029.1_prot_QRJ67209.1_783
01212 Fatty acid metabolism (11)
K00059
lcl|CP068029.1_prot_QRJ66072.1_1409, lcl|CP068029.1_prot_QRJ66116.1_1457
K00208
lcl|CP068029.1_prot_QRJ66285.1_1650
K00626
lcl|CP068029.1_prot_1979, lcl|CP068029.1_prot_QRJ66653.1_2159
K00645
lcl|CP068029.1_prot_QRJ66117.1_1458
K00648
lcl|CP068029.1_prot_QRJ66297.1_1671
K01961
lcl|CP068029.1_prot_QRJ65831.1_1098, lcl|CP068029.1_prot_QRJ65896.1_1174
K01962
lcl|CP068029.1_prot_QRJ67395.1_1019
K01963
lcl|CP068029.1_prot_QRJ67394.1_1018
K02160
lcl|CP068029.1_prot_QRJ65830.1_1097, lcl|CP068029.1_prot_QRJ65895.1_1173
K02372
lcl|CP068029.1_prot_QRJ67183.1_751
K09458
lcl|CP068029.1_prot_QRJ66296.1_1670, lcl|CP068030.1_prot_QRJ67547.1_2212
01230 Biosynthesis of amino acids (82)
K00003
lcl|CP068029.1_prot_QRJ66039.1_1361
K00014
lcl|CP068029.1_prot_QRJ65836.1_1104
K00031
lcl|CP068029.1_prot_QRJ67400.1_1024
K00052
lcl|CP068029.1_prot_785
K00053
lcl|CP068029.1_prot_787
K00058
lcl|CP068029.1_prot_996
K00133
lcl|CP068029.1_prot_QRJ65996.1_1303
K00134
lcl|CP068029.1_prot_QRJ67406.1_1030, lcl|CP068029.1_prot_QRJ66387.1_1781
K00145
lcl|CP068029.1_prot_1169
K00215
lcl|CP068029.1_prot_QRJ65994.1_1301
K00265
lcl|CP068029.1_prot_2089
K00266
lcl|CP068029.1_prot_2088
K00286
lcl|CP068029.1_prot_1195
K00600
lcl|CP068029.1_prot_QRJ67170.1_737
K00611
lcl|CP068029.1_prot_QRJ66768.1_142, lcl|CP068029.1_prot_QRJ66815.1_236
K00615
lcl|CP068029.1_prot_QRJ66028.1_1347
K00616
lcl|CP068029.1_prot_QRJ67331.1_939
K00620
lcl|CP068029.1_prot_QRJ65894.1_1170
K00640
lcl|CP068029.1_prot_QRJ66822.1_246, lcl|CP068029.1_prot_QRJ67537.1_2031
K00641
lcl|CP068029.1_prot_QRJ67456.1_13
K00765
lcl|CP068029.1_prot_184
K00789
lcl|CP068029.1_prot_QRJ67326.1_933
K00800
lcl|CP068029.1_prot_QRJ65940.1_1225
K00817
lcl|CP068029.1_prot_186, lcl|CP068029.1_prot_1834
K00826
lcl|CP068029.1_prot_QRJ66539.1_2004
K00841
lcl|CP068029.1_prot_QRJ66262.1_1619
K00850
lcl|CP068029.1_prot_QRJ67396.1_1020
K00872
lcl|CP068029.1_prot_QRJ66037.1_1359
K00873
lcl|CP068029.1_prot_QRJ67397.1_1021
K00891
lcl|CP068029.1_prot_QRJ65884.1_1159
K00927
lcl|CP068029.1_prot_QRJ66386.1_1780
K00928
lcl|CP068029.1_prot_QRJ66040.1_1362
K00930
lcl|CP068029.1_prot_1171
K00948
lcl|CP068029.1_prot_QRJ66585.1_2060
K01243
lcl|CP068029.1_prot_QRJ65833.1_1101
K01439
lcl|CP068029.1_prot_125, lcl|CP068029.1_prot_232, lcl|CP068029.1_prot_QRJ67356.1_970
K01586
lcl|CP068029.1_prot_QRJ65990.1_1297
K01623
lcl|CP068029.1_prot_QRJ66866.1_310
K01624
lcl|CP068029.1_prot_QRJ67159.1_725
K01647
lcl|CP068029.1_prot_QRJ67399.1_1023
K01649
lcl|CP068029.1_prot_786
K01652
lcl|CP068029.1_prot_QRJ66872.1_322, lcl|CP068029.1_prot_789
K01653
lcl|CP068029.1_prot_QRJ67210.1_788
K01658
lcl|CP068029.1_prot_QRJ66434.1_1845
K01681
lcl|CP068029.1_prot_QRJ66023.1_1340
K01687
lcl|CP068029.1_prot_790
K01689
lcl|CP068029.1_prot_QRJ66383.1_1777
K01693
lcl|CP068029.1_prot_QRJ66789.1_187
K01704
lcl|CP068029.1_prot_QRJ67209.1_783
K01714
lcl|CP068029.1_prot_QRJ65995.1_1302
K01733
lcl|CP068029.1_prot_QRJ66038.1_1360
K01735
lcl|CP068029.1_prot_QRJ65939.1_1224
K01736
lcl|CP068029.1_prot_QRJ65938.1_1223
K01738
lcl|CP068029.1_prot_QRJ66574.1_2047
K01739
lcl|CP068029.1_prot_2155
K01750
lcl|CP068029.1_prot_2007
K01752
lcl|CP068029.1_prot_QRJ66916.1_387, lcl|CP068029.1_prot_QRJ66917.1_388
K01754
lcl|CP068029.1_prot_782, lcl|CP068029.1_prot_QRJ66672.1_2190
K01755
lcl|CP068029.1_prot_QRJ66310.1_1687
K01760
lcl|CP068029.1_prot_2156
K01783
lcl|CP068029.1_prot_QRJ66125.1_1468
K01803
lcl|CP068029.1_prot_QRJ66385.1_1779
K01807
lcl|CP068029.1_prot_QRJ67023.1_548
K01814
lcl|CP068029.1_prot_QRJ66790.1_189
K01834
lcl|CP068029.1_prot_QRJ66962.1_465
K01915
lcl|CP068029.1_prot_QRJ66046.1_1380
K01940
lcl|CP068029.1_prot_QRJ66309.1_1686
K01958
lcl|CP068029.1_prot_QRJ66200.1_1551
K02500
lcl|CP068029.1_prot_190
K02501
lcl|CP068029.1_prot_188
K03785
lcl|CP068029.1_prot_QRJ66360.1_1748
K04517
lcl|CP068029.1_prot_1326
K04518
lcl|CP068029.1_prot_QRJ67498.1_841
K05822
lcl|CP068029.1_prot_QRJ65993.1_1300
K07173
lcl|CP068029.1_prot_QRJ67154.1_716
K08093
lcl|CP068029.1_prot_QRJ66527.1_1983
K11755
lcl|CP068029.1_prot_191
K13853
lcl|CP068029.1_prot_QRJ67369.1_984
K15633
lcl|CP068029.1_prot_QRJ66384.1_1778
K17216
lcl|CP068029.1_prot_2103
K17217
lcl|CP068029.1_prot_2102
K24042
lcl|CP068029.1_prot_2157
01240 Biosynthesis of cofactors (103)
K00059
lcl|CP068029.1_prot_QRJ66072.1_1409, lcl|CP068029.1_prot_QRJ66116.1_1457
K00077
lcl|CP068029.1_prot_124, lcl|CP068029.1_prot_QRJ66874.1_324, lcl|CP068029.1_prot_450
K00128
lcl|CP068029.1_prot_QRJ66922.1_395, lcl|CP068029.1_prot_QRJ67162.1_728, lcl|CP068029.1_prot_837
K00208
lcl|CP068029.1_prot_QRJ66285.1_1650
K00231
lcl|CP068029.1_prot_QRJ67319.1_925
K00254
lcl|CP068029.1_prot_QRJ66880.1_335
K00287
lcl|CP068029.1_prot_QRJ65967.1_1259
K00382
lcl|CP068029.1_prot_168, lcl|CP068029.1_prot_QRJ65904.1_1182, lcl|CP068029.1_prot_QRJ66217.1_1569
K00435
lcl|CP068029.1_prot_QRJ66519.1_1967
K00600
lcl|CP068029.1_prot_QRJ67170.1_737
K00606
lcl|CP068029.1_prot_QRJ66875.1_325
K00609
lcl|CP068029.1_prot_QRJ66144.1_1489
K00762
lcl|CP068029.1_prot_QRJ66139.1_1484
K00763
lcl|CP068029.1_prot_QRJ67250.1_843
K00788
lcl|CP068029.1_prot_QRJ67189.1_758
K00789
lcl|CP068029.1_prot_QRJ67326.1_933
K00793
lcl|CP068029.1_prot_QRJ67337.1_946
K00794
lcl|CP068029.1_prot_QRJ67339.1_948
K00796
lcl|CP068029.1_prot_QRJ66573.1_2046
K00826
lcl|CP068029.1_prot_QRJ66539.1_2004
K00833
lcl|CP068029.1_prot_QRJ66725.1_58
K00858
lcl|CP068029.1_prot_QRJ67519.1_1654
K00859
lcl|CP068029.1_prot_QRJ67405.1_1029
K00873
lcl|CP068029.1_prot_QRJ67397.1_1021
K00878
lcl|CP068029.1_prot_QRJ67493.1_757
K00939
lcl|CP068029.1_prot_QRJ67102.1_651
K00940
lcl|CP068029.1_prot_QRJ65937.1_1222
K00941
lcl|CP068029.1_prot_QRJ67188.1_756
K00949
lcl|CP068029.1_prot_QRJ66124.1_1467
K00950
lcl|CP068029.1_prot_QRJ66571.1_2044
K00954
lcl|CP068029.1_prot_QRJ66190.1_1539
K00963
lcl|CP068029.1_prot_QRJ66936.1_419
K00969
lcl|CP068029.1_prot_QRJ65838.1_1106
K01012
lcl|CP068029.1_prot_QRJ66771.1_145
K01077
lcl|CP068029.1_prot_QRJ66839.1_269
K01465
lcl|CP068029.1_prot_QRJ66143.1_1488
K01491
lcl|CP068029.1_prot_QRJ66246.1_1602
K01579
lcl|CP068029.1_prot_QRJ67470.1_327
K01591
lcl|CP068029.1_prot_QRJ66140.1_1485
K01599
lcl|CP068029.1_prot_QRJ67317.1_923
K01633
lcl|CP068029.1_prot_QRJ66572.1_2045
K01661
lcl|CP068029.1_prot_QRJ66263.1_1620
K01698
lcl|CP068029.1_prot_QRJ67423.1_1047
K01737
lcl|CP068029.1_prot_QRJ67527.1_1847
K01749
lcl|CP068029.1_prot_QRJ67422.1_1046
K01756
lcl|CP068029.1_prot_QRJ67254.1_847
K01772
lcl|CP068029.1_prot_QRJ67318.1_924
K01809
lcl|CP068029.1_prot_QRJ66805.1_221, lcl|CP068029.1_prot_QRJ67147.1_706
K01845
lcl|CP068029.1_prot_QRJ67292.1_891, lcl|CP068029.1_prot_QRJ67424.1_1048
K01906
lcl|CP068029.1_prot_QRJ66726.1_60
K01911
lcl|CP068029.1_prot_QRJ67321.1_927
K01916
lcl|CP068029.1_prot_QRJ67251.1_844
K01918
lcl|CP068029.1_prot_QRJ66876.1_326
K01935
lcl|CP068029.1_prot_QRJ66724.1_57
K01937
lcl|CP068029.1_prot_QRJ67157.1_723
K01938
lcl|CP068029.1_prot_QRJ67372.1_989
K01939
lcl|CP068029.1_prot_QRJ66694.1_18
K01955
lcl|CP068029.1_prot_QRJ66141.1_1486
K01956
lcl|CP068029.1_prot_QRJ66142.1_1487
K02257
lcl|CP068029.1_prot_QRJ66198.1_1549
K02259
[truncated: 2,992 more rows]

## Sheet: S2C
Table S2: Assignment of S. saccharolyticus genes to KEGG pathways
Table S2C: Mapping of all pseudogenes of strain 13T028 to KEGG pathways (469 pseudogenes in total; 38.8% (182 pseudogenes) could be assigned to a pathway)
(in brackets: number of assigned pseudogenes to the respective pathway)
Metabolism
Global and overview maps
01100 Metabolic pathways (64)
01110 Biosynthesis of secondary metabolites (39)
01120 Microbial metabolism in diverse environments (17)
01200 Carbon metabolism (9)
01210 2-Oxocarboxylic acid metabolism (7)
01212 Fatty acid metabolism (1)
01230 Biosynthesis of amino acids (24)
01240 Biosynthesis of cofactors (7)
Carbohydrate metabolism
00010 Glycolysis / Gluconeogenesis (4)
00020 Citrate cycle (TCA cycle) (5)
00040 Pentose and glucuronate interconversions (3)
00052 Galactose metabolism (4)
00053 Ascorbate and aldarate metabolism (1)
00500 Starch and sucrose metabolism (5)
00620 Pyruvate metabolism (8)
00630 Glyoxylate and dicarboxylate metabolism (4)
00640 Propanoate metabolism (3)
00650 Butanoate metabolism (3)
00660 C5-Branched dibasic acid metabolism (2)
Energy metabolism
00190 Oxidative phosphorylation (3)
00710 Carbon fixation in photosynthetic organisms (1)
00720 Carbon fixation pathways in prokaryotes (2)
00680 Methane metabolism (2)
00910 Nitrogen metabolism (3)
00920 Sulfur metabolism (5)
Lipid metabolism
00071 Fatty acid degradation (2)
00072 Synthesis and degradation of ketone bodies (1)
00561 Glycerolipid metabolism (2)
00564 Glycerophospholipid metabolism (2)
Nucleotide metabolism
00230 Purine metabolism (3)
00240 Pyrimidine metabolism (1)
Amino acid metabolism
00250 Alanine, aspartate and glutamate metabolism (3)
00260 Glycine, serine and threonine metabolism (4)
00270 Cysteine and methionine metabolism (6)
00280 Valine, leucine and isoleucine degradation (3)
00290 Valine, leucine and isoleucine biosynthesis (6)
00300 Lysine biosynthesis (1)
00310 Lysine degradation (4)
00220 Arginine biosynthesis (3)
00330 Arginine and proline metabolism (6)
00340 Histidine metabolism (8)
00350 Tyrosine metabolism (1)
00360 Phenylalanine metabolism (1)
00380 Tryptophan metabolism (4)
00400 Phenylalanine, tyrosine and tryptophan biosynthesis (2)
Metabolism of other amino acids
00410 beta-Alanine metabolism (1)
00450 Selenocompound metabolism (4)
00480 Glutathione metabolism (1)
Glycan biosynthesis and metabolism
00550 Peptidoglycan biosynthesis (1)
Metabolism of cofactors and vitamins
00730 Thiamine metabolism (2)
00740 Riboflavin metabolism (1)
00770 Pantothenate and CoA biosynthesis (5)
00785 Lipoic acid metabolism (1)
00670 One carbon pool by folate (1)
Metabolism of terpenoids and polyketides
00900 Terpenoid backbone biosynthesis (1)
00906 Carotenoid biosynthesis (4)
00981 Insect hormone biosynthesis (1)
00903 Limonene and pinene degradation (1)
01053 Biosynthesis of siderophore group nonribosomal peptides (2)
Biosynthesis of other secondary metabolites
00960 Tropane, piperidine and pyridine alkaloid biosynthesis (1)
00261 Monobactam biosynthesis (1)
00401 Novobiocin biosynthesis (2)
Xenobiotics biodegradation and metabolism
00362 Benzoate degradation (1)
00625 Chloroalkane and chloroalkene degradation (1)
Genetic Information Processing
Folding, sorting and degradation
03060 Protein export (1)
Environmental Information Processing
Membrane transport
02010 ABC transporters (11)
02060 Phosphotransferase system (PTS) (3)
Signal transduction
02020 Two-component system (7)
Cellular Processes
Cellular community - prokaryotes
02024 Quorum sensing (6)
02026 Biofilm formation - Escherichia coli (1)
Organismal Systems
Endocrine system
04918 Thyroid hormone synthesis (1)
Digestive system
04975 Fat digestion and absorption (1)
Human Diseases
Cardiovascular disease
05415 Diabetic cardiomyopathy (1)

## Sheet: S2D
Table S2: Assignment of S. saccharolyticus genes to KEGG pathways
Table S2D: K numbers: Mapping of all pseudogenes of strain 13T028 to KEGG pathways (469 pseudogenes in total; 38.8% (182 pseudogenes) could be assigned to a pathway)
(all K numbers of assigned pseudogenes in the pathways are listed )
Metabolism
Global and overview maps
01100 Metabolic pathways (64)
K00052
lcl|CP068029.1_prot_785[gene=leuB][locus_tag=DMB76_004010][protein=3isopropylmalatedehydrogenase][pseudo=true][location=complement(848467..849509)]
K00053
lcl|CP068029.1_prot_787[gene=ilvC][locus_tag=DMB76_004020][protein=ketolacidreductoisomerase][pseudo=true][location=complement(851051..852049)]
K00058
lcl|CP068029.1_prot_996[locus_tag=DMB76_005250][protein=phosphoglyceratedehydrogenase][pseudo=true][location=complement(1065727..1067318)]
K00077
lcl|CP068029.1_prot_124[locus_tag=DMB76_000630][protein=2dehydropantoate2reductase][pseudo=true][location=complement(157159..158068)], lcl|CP068029.1_prot_450[locus_tag=DMB76_002265][protein=2dehydropantoate2reductase][pseudo=true][location=518286..519132]
K00116
lcl|CP068029.1_prot_516[gene=mqo][locus_tag=DMB76_002595][protein=malatedehydrogenase(quinone)][pseudo=true][location=590091..591570]
K00128
lcl|CP068029.1_prot_837[locus_tag=DMB76_004270][protein=aldehydedehydrogenase][pseudo=true][location=complement(895434..896813)]
K00145
lcl|CP068029.1_prot_1169[locus_tag=DMB76_006120][protein=Nacetylgammaglutamylphosphatereductase][pseudo=true][location=1247655..1248684]
K00164
lcl|CP068029.1_prot_1280[locus_tag=DMB76_006680][protein=2oxoglutaratedehydrogenaseE1component][pseudo=true][location=1357766..1360565]
K00265
lcl|CP068029.1_prot_2089[gene=gltB][locus_tag=DMB76_010845][protein=glutamatesynthaselargesubunit][pseudo=true][location=complement(2225013..2229509)]
K00266
lcl|CP068029.1_prot_2088[locus_tag=DMB76_010840][protein=glutamatesynthasesubunitbeta][pseudo=true][location=complement(2223531..2224994)]
K00286
lcl|CP068029.1_prot_1195[gene=proC][locus_tag=DMB76_006250][protein=pyrroline5carboxylatereductase][pseudo=true][location=complement(1275332..1276147)]
K00294
lcl|CP068029.1_prot_354[gene=pruA][locus_tag=DMB76_001785][protein=Lglutamategammasemialdehydedehydrogenase][pseudo=true][location=413786..415337]
K00382
lcl|CP068029.1_prot_168[gene=lpdA][locus_tag=DMB76_000850][protein=dihydrolipoyldehydrogenase][pseudo=true][location=211732..213081]
K00383
lcl|CP068029.1_prot_282[locus_tag=DMB76_001425][protein=NAD(P)/FADdependentoxidoreductase][pseudo=true][location=330533..331870]
K00390
lcl|CP068029.1_prot_284[locus_tag=DMB76_001435][protein=phosphoadenylylsulfatereductase][pseudo=true][location=332550..333286]
K00459
lcl|CP068029.1_prot_1726[locus_tag=DMB76_008925][protein=nitronatemonooxygenase][pseudo=true][location=complement(1844848..1845910)]
K00491
lcl|CP068029.1_prot_842[locus_tag=DMB76_004295][protein=nitricoxidesynthaseoxygenase][pseudo=true][location=complement(900688..901705)]
K00626
lcl|CP068029.1_prot_1979[locus_tag=DMB76_010200][protein=acetylCoACacyltransferase][pseudo=true][location=complement(2096250..2097360)]
K00658
lcl|CP068029.1_prot_1281[gene=sucB][locus_tag=DMB76_006685][protein=dihydrolipoyllysineresiduesuccinyltransferase][pseudo=true][location=1360583..1361849]
K00765
lcl|CP068029.1_prot_184[locus_tag=DMB76_000930][protein=ATPphosphoribosyltransferase][pseudo=true][location=226085..226699]
K00817
lcl|CP068029.1_prot_186[locus_tag=DMB76_000940][protein=histidinolphosphateaminotransferasefamilyprotein][pseudo=true][location=227914..228920], lcl|CP068029.1_prot_1834[gene=hisC][locus_tag=DMB76_009475][protein=histidinolphosphatetransaminase][pseudo=true][location=complement(1949349..1950395)]
K00819
lcl|CP068029.1_prot_1690[locus_tag=DMB76_008745][protein=ornithineoxoacidtransaminase][pseudo=true][location=complement(1812039..1813231)]
K00854
lcl|CP068029.1_prot_383[gene=xylB][locus_tag=DMB76_001930][protein=xylulokinase][pseudo=true][location=443084..444565]
K00860
lcl|CP068029.1_prot_291[gene=cysC][locus_tag=DMB76_001470][protein=adenylylsulfatekinase][pseudo=true][location=340662..341261]
K00917
lcl|CP068029.1_prot_668[gene=lacC][locus_tag=DMB76_003355][protein=tagatose6phosphatekinase][pseudo=true][location=721824..722741]
K00930
lcl|CP068029.1_prot_1171[gene=argB][locus_tag=DMB76_006130][protein=acetylglutamatekinase][pseudo=true][location=1249874..1250613]
K00958
lcl|CP068029.1_prot_290[gene=sat][locus_tag=DMB76_001465][protein=sulfateadenylyltransferase][pseudo=true][location=339487..340646]
K01046
lcl|CP068029.1_prot_66[locus_tag=DMB76_000340][protein=triacylglycerollipase][pseudo=true][location=74049..75259]
K01091
lcl|CP068029.1_prot_1981[locus_tag=DMB76_010210][protein=HADfamilyhydrolase][pseudo=true][location=complement(2098831..2099467)]
K01119
lcl|CP068029.1_prot_1638[locus_tag=DMB76_008485][protein=bifunctionalmetallophosphatase/5'nucleotidase][pseudo=true][location=complement(1747641..1749099)]
K01187
lcl|CP068029.1_prot_1191[locus_tag=DMB76_006230][protein=alphaglucosidase][pseudo=true][location=1269541..1271173]
K01220
lcl|CP068029.1_prot_672[gene=lacG][locus_tag=DMB76_003375][protein=6phosphobetagalactosidase][pseudo=true][location=725790..727149]
K01226
lcl|CP068029.1_prot_2086[locus_tag=DMB76_010825][protein=alpha,alphaphosphotrehalase][pseudo=true][location=complement(2220019..2221659)]
K01439
lcl|CP068029.1_prot_125[locus_tag=DMB76_000635][protein=ArgE/DapEfamilydeacylase][pseudo=true][location=complement(158232..159448)], lcl|CP068029.1_prot_232[locus_tag=DMB76_001175][protein=M20/M25/M40familymetallohydrolase][pseudo=true][location=277328..278274]
K01610
lcl|CP068029.1_prot_932[gene=pckA][locus_tag=DMB76_004930][protein=phosphoenolpyruvatecarboxykinase(ATP)][pseudo=true][location=complement(999041..1000612)]
K01635
lcl|CP068029.1_prot_669[gene=lacD][locus_tag=DMB76_003360][protein=tagatosebisphosphatealdolase][pseudo=true][location=722745..723747]
K01649
lcl|CP068029.1_prot_786[locus_tag=DMB76_004015][protein=2isopropylmalatesynthase][pseudo=true][location=complement(849506..851027)]
K01652
lcl|CP068029.1_prot_789[gene=ilvB][locus_tag=DMB76_004030][protein=biosynthetictypeacetolactatesynthaselargesubunit][pseudo=true][location=complement(852408..854170)]
K01687
lcl|CP068029.1_prot_790[gene=ilvD][locus_tag=DMB76_004035][protein=dihydroxyaciddehydratase][pseudo=true][location=complement(854187..855875)]
K01712
lcl|CP068029.1_prot_552[gene=hutU][locus_tag=DMB76_002775][protein=urocanatehydratase][pseudo=true][location=622803..624462]
K01739
lcl|CP068029.1_prot_2155[locus_tag=DMB76_011175][protein=PLPdependenttransferase][pseudo=true][location=2290545..2291649]
K01745
lcl|CP068029.1_prot_8[gene=hutH][locus_tag=DMB76_000040][protein=histidineammonialyase][pseudo=true][location=10413..11915]
K01750
lcl|CP068029.1_prot_2007[locus_tag=DMB76_010340][protein=ornithinecyclodeaminasefamilyprotein][pseudo=true][location=complement(2124566..2125521)]
K01754
lcl|CP068029.1_prot_782[gene=ilvA][locus_tag=DMB76_003995][protein=threonineammonialyaseIlvA][pseudo=true][location=complement(845284..846494)]
K01760
lcl|CP068029.1_prot_2156[locus_tag=DMB76_011180][protein=PLPdependenttransferase][pseudo=true][location=2291646..2292821]
K01895
lcl|CP068029.1_prot_305[locus_tag=DMB76_001540][protein=AMPbindingprotein][pseudo=true][location=357394..358978], lcl|CP068029.1_prot_988[gene=acsA][locus_tag=DMB76_005210][protein=acetateCoAligase][pseudo=true][location=1053695..1055318]
K02500
lcl|CP068029.1_prot_190[gene=hisF][locus_tag=DMB76_000960][protein=imidazoleglycerolphosphatesynthasesubunitHisF][pseudo=true][location=230686..231361]
K02501
lcl|CP068029.1_prot_188[gene=hisH][locus_tag=DMB76_000950][protein=imidazoleglycerolphosphatesynthasesubunitHisH][pseudo=true][location=229473..229992]
K03149
lcl|CP068029.1_prot_404[locus_tag=DMB76_002035][protein=thiazolesynthase][pseudo=true][location=complement(466290..467047)]
K03153
lcl|CP068029.1_prot_406[locus_tag=DMB76_002045][protein=FADdependentoxidoreductase][pseudo=true][location=complement(467233..468343)]
K03778
lcl|CP068029.1_prot_348[locus_tag=DMB76_001755][protein=Dlactatedehydrogenase][pseudo=true][location=407703..408563]
K03800
lcl|CP068029.1_prot_1635[locus_tag=DMB76_008470][protein=lipoateproteinligase][pseudo=true][location=complement(1745570..1746555)]
K04517
lcl|CP068029.1_prot_1326[locus_tag=DMB76_006910][protein=prephenatedehydrogenase][pseudo=true][location=1404388..1405479]
K05352
lcl|CP068029.1_prot_2002[locus_tag=DMB76_010315][protein=alcoholdehydrogenasecatalyticdomaincontainingprotein][pseudo=true][location=complement(2117252..2118283)]
K05577
lcl|CP068029.1_prot_2113[locus_tag=DMB76_010965][protein=NADHdehydrogenasesubunit5][pseudo=true][location=complement(2250364..2251834)]
K06131
lcl|CP068029.1_prot_1371[gene=cls][locus_tag=DMB76_007135][protein=cardiolipinsynthase][pseudo=true][location=complement(1455059..1456484)]
K07258
lcl|CP068029.1_prot_180[locus_tag=DMB76_000910][protein=DalanylDalaninecarboxypeptidase][pseudo=true][location=221677..222814]
K08969
lcl|CP068029.1_prot_347[locus_tag=DMB76_001750][protein=aminotransferaseclassI/IIfoldpyridoxalphosphatedependentenzyme][pseudo=true][location=406517..407710]
K10027
lcl|CP068029.1_prot_346[gene=crtI][locus_tag=DMB76_001745][protein=phytoenedesaturase][pseudo=true][location=404835..406331]
K11755
lcl|CP068029.1_prot_191[locus_tag=DMB76_000965][protein=bifunctionalphosphoribosylAMPcyclohydrolase/phosphoribosylATPdiphosphataseHisIE][pseudo=true][location=231358..231993]
K17217
lcl|CP068029.1_prot_2102[locus_tag=DMB76_010910][protein=aminotransferaseclassI/IIfoldpyridoxalphosphatedependentenzyme][pseudo=true][location=complement(2239761..2240870)]
K20861
lcl|CP068029.1_prot_392[locus_tag=DMB76_001975][protein=HADfamilyhydrolase][pseudo=true][location=451114..451916]
K21030
lcl|CP068029.1_prot_2003[locus_tag=DMB76_010320][protein=2CmethylDerythritol4phosphatecytidylyltransferase][pseudo=true][location=complement(2118276..2118991)]
K24042
lcl|CP068029.1_prot_2157[locus_tag=DMB76_011185][protein=bifunctionalhomocysteineSmethyltransferase/methylenetetrahydrofolatereductase][pseudo=true][location=2292775..2294532]
01110 Biosynthesis of secondary metabolites (39)
K00052
lcl|CP068029.1_prot_785[gene=leuB][locus_tag=DMB76_004010][protein=3isopropylmalatedehydrogenase][pseudo=true][location=complement(848467..849509)]
K00053
lcl|CP068029.1_prot_787[gene=ilvC][locus_tag=DMB76_004020][protein=ketolacidreductoisomerase][pseudo=true][location=complement(851051..852049)]
K00058
lcl|CP068029.1_prot_996[locus_tag=DMB76_005250][protein=phosphoglyceratedehydrogenase][pseudo=true][location=complement(1065727..1067318)]
K00077
lcl|CP068029.1_prot_124[locus_tag=DMB76_000630][protein=2dehydropantoate2reductase][pseudo=true][location=complement(157159..158068)], lcl|CP068029.1_prot_450[locus_tag=DMB76_002265][protein=2dehydropantoate2reductase][pseudo=true][location=518286..519132]
K00116
lcl|CP068029.1_prot_516[gene=mqo][locus_tag=DMB76_002595][protein=malatedehydrogenase(quinone)][pseudo=true][location=590091..591570]
K00128
lcl|CP068029.1_prot_837[locus_tag=DMB76_004270][protein=aldehydedehydrogenase][pseudo=true][location=complement(895434..896813)]
K00145
lcl|CP068029.1_prot_1169[locus_tag=DMB76_006120][protein=Nacetylgammaglutamylphosphatereductase][pseudo=true][location=1247655..1248684]
K00164
lcl|CP068029.1_prot_1280[locus_tag=DMB76_006680][protein=2oxoglutaratedehydrogenaseE1component][pseudo=true][location=1357766..1360565]
K00265
lcl|CP068029.1_prot_2089[gene=gltB][locus_tag=DMB76_010845][protein=glutamatesynthaselargesubunit][pseudo=true][location=complement(2225013..2229509)]
K00266
lcl|CP068029.1_prot_2088[locus_tag=DMB76_010840][protein=glutamatesynthasesubunitbeta][pseudo=true][location=complement(2223531..2224994)]
K00286
lcl|CP068029.1_prot_1195[gene=proC][locus_tag=DMB76_006250][protein=pyrroline5carboxylatereductase][pseudo=true][location=complement(1275332..1276147)]
K00382
lcl|CP068029.1_prot_168[gene=lpdA][locus_tag=DMB76_000850][protein=dihydrolipoyldehydrogenase][pseudo=true][location=211732..213081]
K00491
lcl|CP068029.1_prot_842[locus_tag=DMB76_004295][protein=nitricoxidesynthaseoxygenase][pseudo=true][location=complement(900688..901705)]
K00626
lcl|CP068029.1_prot_1979[locus_tag=DMB76_010200][protein=acetylCoACacyltransferase][pseudo=true][location=complement(2096250..2097360)]
K00658
lcl|CP068029.1_prot_1281[gene=sucB][locus_tag=DMB76_006685][protein=dihydrolipoyllysineresiduesuccinyltransferase][pseudo=true][location=1360583..1361849]
K00765
lcl|CP068029.1_prot_184[locus_tag=DMB76_000930][protein=ATPphosphoribosyltransferase][pseudo=true][location=226085..226699]
K00817
lcl|CP068029.1_prot_186[locus_tag=DMB76_000940][protein=histidinolphosphateaminotransferasefamilyprotein][pseudo=true][location=227914..228920], lcl|CP068029.1_prot_1834[gene=hisC][locus_tag=DMB76_009475][protein=histidinolphosphatetransaminase][pseudo=true][location=complement(1949349..1950395)]
K00819
lcl|CP068029.1_prot_1690[locus_tag=DMB76_008745][protein=ornithineoxoacidtransaminase][pseudo=true][location=complement(1812039..1813231)]
K00930
lcl|CP068029.1_prot_1171[gene=argB][locus_tag=DMB76_006130][protein=acetylglutamatekinase][pseudo=true][location=1249874..1250613]
K00958
lcl|CP068029.1_prot_290[gene=sat][locus_tag=DMB76_001465][protein=sulfateadenylyltransferase][pseudo=true][location=339487..340646]
K01091
lcl|CP068029.1_prot_1981[locus_tag=DMB76_010210][protein=HADfamilyhydrolase][pseudo=true][location=complement(2098831..2099467)]
K01187
lcl|CP068029.1_prot_1191[locus_tag=DMB76_006230][protein=alphaglucosidase][pseudo=true][location=1269541..1271173]
K01610
lcl|CP068029.1_prot_932[gene=pckA][locus_tag=DMB76_004930][protein=phosphoenolpyruvatecarboxykinase(ATP)][pseudo=true][location=complement(999041..1000612)]
K01649
lcl|CP068029.1_prot_786[locus_tag=DMB76_004015][protein=2isopropylmalatesynthase][pseudo=true][location=complement(849506..851027)]
K01652
lcl|CP068029.1_prot_789[gene=ilvB][locus_tag=DMB76_004030][protein=biosynthetictypeacetolactatesynthaselargesubunit][pseudo=true][location=complement(852408..854170)]
K01687
lcl|CP068029.1_prot_790[gene=ilvD][locus_tag=DMB76_004035][protein=dihydroxyaciddehydratase][pseudo=true][location=complement(854187..855875)]
K01739
lcl|CP068029.1_prot_2155[locus_tag=DMB76_011175][protein=PLPdependenttransferase][pseudo=true][location=2290545..2291649]
K01750
lcl|CP068029.1_prot_2007[locus_tag=DMB76_010340][protein=ornithinecyclodeaminasefamilyprotein][pseudo=true][location=complement(2124566..2125521)]
K01754
lcl|CP068029.1_prot_782[gene=ilvA][locus_tag=DMB76_003995][protein=threonineammonialyaseIlvA][pseudo=true][location=complement(845284..846494)]
K01760
lcl|CP068029.1_prot_2156[locus_tag=DMB76_011180][protein=PLPdependenttransferase][pseudo=true][location=2291646..2292821]
K01895
lcl|CP068029.1_prot_305[locus_tag=DMB76_001540][protein=AMPbindingprotein][pseudo=true][location=357394..358978], lcl|CP068029.1_prot_988[gene=acsA][locus_tag=DMB76_005210][protein=acetateCoAligase][pseudo=true][location=1053695..1055318]
K02500
lcl|CP068029.1_prot_190[gene=hisF][locus_tag=DMB76_000960][protein=imidazoleglycerolphosphatesynthasesubunitHisF][pseudo=true][location=230686..231361]
K02501
lcl|CP068029.1_prot_188[gene=hisH][locus_tag=DMB76_000950][protein=imidazoleglycerolphosphatesynthasesubunitHisH][pseudo=true][location=229473..229992]
K04517
lcl|CP068029.1_prot_1326[locus_tag=DMB76_006910][protein=prephenatedehydrogenase][pseudo=true][location=1404388..1405479]
K10027
lcl|CP068029.1_prot_346[gene=crtI][locus_tag=DMB76_001745][protein=phytoenedesaturase][pseudo=true][location=404835..406331]
K11755
lcl|CP068029.1_prot_191[locus_tag=DMB76_000965][protein=bifunctionalphosphoribosylAMPcyclohydrolase/phosphoribosylATPdiphosphataseHisIE][pseudo=true][location=231358..231993]
K17217
lcl|CP068029.1_prot_2102[locus_tag=DMB76_010910][protein=aminotransferaseclassI/IIfoldpyridoxalphosphatedependentenzyme][pseudo=true][location=complement(2239761..2240870)]
K20861
lcl|CP068029.1_prot_392[locus_tag=DMB76_001975][protein=HADfamilyhydrolase][pseudo=true][location=451114..451916]
K24042
lcl|CP068029.1_prot_2157[locus_tag=DMB76_011185][protein=bifunctionalhomocysteineSmethyltransferase/methylenetetrahydrofolatereductase][pseudo=true][location=2292775..2294532]
01120 Microbial metabolism in diverse environments (17)
K00058
lcl|CP068029.1_prot_996[locus_tag=DMB76_005250][protein=phosphoglyceratedehydrogenase][pseudo=true][location=complement(1065727..1067318)]
K00116
lcl|CP068029.1_prot_516[gene=mqo][locus_tag=DMB76_002595][protein=malatedehydrogenase(quinone)][pseudo=true][location=590091..591570]
K00128
lcl|CP068029.1_prot_837[locus_tag=DMB76_004270][protein=aldehydedehydrogenase][pseudo=true][location=complement(895434..896813)]
K00164
lcl|CP068029.1_prot_1280[locus_tag=DMB76_006680][protein=2oxoglutaratedehydrogenaseE1component][pseudo=true][location=1357766..1360565]
K00265
lcl|CP068029.1_prot_2089[gene=gltB][locus_tag=DMB76_010845][protein=glutamatesynthaselargesubunit][pseudo=true][location=complement(2225013..2229509)]
K00266
lcl|CP068029.1_prot_2088[locus_tag=DMB76_010840][protein=glutamatesynthasesubunitbeta][pseudo=true][location=complement(2223531..2224994)]
K00382
lcl|CP068029.1_prot_168[gene=lpdA][locus_tag=DMB76_000850][protein=dihydrolipoyldehydrogenase][pseudo=true][location=211732..213081]
K00390
lcl|CP068029.1_prot_284[locus_tag=DMB76_001435][protein=phosphoadenylylsulfatereductase][pseudo=true][location=332550..333286]
K00626
lcl|CP068029.1_prot_1979[locus_tag=DMB76_010200][protein=acetylCoACacyltransferase][pseudo=true][location=complement(2096250..2097360)]
K00658
lcl|CP068029.1_prot_1281[gene=sucB][locus_tag=DMB76_006685][protein=dihydrolipoyllysineresiduesuccinyltransferase][pseudo=true][location=1360583..1361849]
K00860
lcl|CP068029.1_prot_291[gene=cysC][locus_tag=DMB76_001470][protein=adenylylsulfatekinase][pseudo=true][location=340662..341261]
K00958
lcl|CP068029.1_prot_290[gene=sat][locus_tag=DMB76_001465][protein=sulfateadenylyltransferase][pseudo=true][location=339487..340646]
K01439
lcl|CP068029.1_prot_125[locus_tag=DMB76_000635][protein=ArgE/DapEfamilydeacylase][pseudo=true][location=complement(158232..159448)], lcl|CP068029.1_prot_232[locus_tag=DMB76_001175][protein=M20/M25/M40familymetallohydrolase][pseudo=true][location=277328..278274]
K01610
lcl|CP068029.1_prot_932[gene=pckA][locus_tag=DMB76_004930][protein=phosphoenolpyruvatecarboxykinase(ATP)][pseudo=true][location=complement(999041..1000612)]
K01895
lcl|CP068029.1_prot_305[locus_tag=DMB76_001540][protein=AMPbindingprotein][pseudo=true][location=357394..358978], lcl|CP068029.1_prot_988[gene=acsA][locus_tag=DMB76_005210][protein=acetateCoAligase][pseudo=true][location=1053695..1055318]
K03778
lcl|CP068029.1_prot_348[locus_tag=DMB76_001755][protein=Dlactatedehydrogenase][pseudo=true][location=407703..408563]
K24042
lcl|CP068029.1_prot_2157[locus_tag=DMB76_011185][protein=bifunctionalhomocysteineSmethyltransferase/methylenetetrahydrofolatereductase][pseudo=true][location=2292775..2294532]
01200 Carbon metabolism (9)
K00058
lcl|CP068029.1_prot_996[locus_tag=DMB76_005250][protein=phosphoglyceratedehydrogenase][pseudo=true][location=complement(1065727..1067318)]
K00116
lcl|CP068029.1_prot_516[gene=mqo][locus_tag=DMB76_002595][protein=malatedehydrogenase(quinone)][pseudo=true][location=590091..591570]
K00164
lcl|CP068029.1_prot_1280[locus_tag=DMB76_006680][protein=2oxoglutaratedehydrogenaseE1component][pseudo=true][location=1357766..1360565]
K00382
lcl|CP068029.1_prot_168[gene=lpdA][locus_tag=DMB76_000850][protein=dihydrolipoyldehydrogenase][pseudo=true][location=211732..213081]
K00626
lcl|CP068029.1_prot_1979[locus_tag=DMB76_010200][protein=acetylCoACacyltransferase][pseudo=true][location=complement(2096250..2097360)]
K00658
lcl|CP068029.1_prot_1281[gene=sucB][locus_tag=DMB76_006685][protein=dihydrolipoyllysineresiduesuccinyltransferase][pseudo=true][location=1360583..1361849]
K01610
lcl|CP068029.1_prot_932[gene=pckA][locus_tag=DMB76_004930][protein=phosphoenolpyruvatecarboxykinase(ATP)][pseudo=true][location=complement(999041..1000612)]
K01754
lcl|CP068029.1_prot_782[gene=ilvA][locus_tag=DMB76_003995][protein=threonineammonialyaseIlvA][pseudo=true][location=complement(845284..846494)]
K01895
lcl|CP068029.1_prot_305[locus_tag=DMB76_001540][protein=AMPbindingprotein][pseudo=true][location=357394..358978], lcl|CP068029.1_prot_988[gene=acsA][locus_tag=DMB76_005210][protein=acetateCoAligase][pseudo=true][location=1053695..1055318]
01210 2-Oxocarboxylic acid metabolism (7)
K00052
lcl|CP068029.1_prot_785[gene=leuB][locus_tag=DMB76_004010][protein=3isopropylmalatedehydrogenase][pseudo=true][location=complement(848467..849509)]
K00053
lcl|CP068029.1_prot_787[gene=ilvC][locus_tag=DMB76_004020][protein=ketolacidreductoisomerase][pseudo=true][location=complement(851051..852049)]
K00145
lcl|CP068029.1_prot_1169[locus_tag=DMB76_006120][protein=Nacetylgammaglutamylphosphatereductase][pseudo=true][location=1247655..1248684]
K00930
lcl|CP068029.1_prot_1171[gene=argB][locus_tag=DMB76_006130][protein=acetylglutamatekinase][pseudo=true][location=1249874..1250613]
K01649
lcl|CP068029.1_prot_786[locus_tag=DMB76_004015][protein=2isopropylmalatesynthase][pseudo=true][location=complement(849506..851027)]
K01652
lcl|CP068029.1_prot_789[gene=ilvB][locus_tag=DMB76_004030][protein=biosynthetictypeacetolactatesynthaselargesubunit][pseudo=true][location=complement(852408..854170)]
K01687
lcl|CP068029.1_prot_790[gene=ilvD][locus_tag=DMB76_004035][protein=dihydroxyaciddehydratase][pseudo=true][location=complement(854187..855875)]
01212 Fatty acid metabolism (1)
K00626
lcl|CP068029.1_prot_1979[locus_tag=DMB76_010200][protein=acetylCoACacyltransferase][pseudo=true][location=complement(2096250..2097360)]
01230 Biosynthesis of amino acids (24)
K00052
lcl|CP068029.1_prot_785[gene=leuB][locus_tag=DMB76_004010][protein=3isopropylmalatedehydrogenase][pseudo=true][location=complement(848467..849509)]
K00053
lcl|CP068029.1_prot_787[gene=ilvC][locus_tag=DMB76_004020][protein=ketolacidreductoisomerase][pseudo=true][location=complement(851051..852049)]
K00058
lcl|CP068029.1_prot_996[locus_tag=DMB76_005250][protein=phosphoglyceratedehydrogenase][pseudo=true][location=complement(1065727..1067318)]
K00145
lcl|CP068029.1_prot_1169[locus_tag=DMB76_006120][protein=Nacetylgammaglutamylphosphatereductase][pseudo=true][location=1247655..1248684]
K00265
lcl|CP068029.1_prot_2089[gene=gltB][locus_tag=DMB76_010845][protein=glutamatesynthaselargesubunit][pseudo=true][location=complement(2225013..2229509)]
K00266
lcl|CP068029.1_prot_2088[locus_tag=DMB76_010840][protein=glutamatesynthasesubunitbeta][pseudo=true][location=complement(2223531..2224994)]
K00286
lcl|CP068029.1_prot_1195[gene=proC][locus_tag=DMB76_006250][protein=pyrroline5carboxylatereductase][pseudo=true][location=complement(1275332..1276147)]
K00765
lcl|CP068029.1_prot_184[locus_tag=DMB76_000930][protein=ATPphosphoribosyltransferase][pseudo=true][location=226085..226699]
K00817
lcl|CP068029.1_prot_186[locus_tag=DMB76_000940][protein=histidinolphosphateaminotransferasefamilyprotein][pseudo=true][location=227914..228920], lcl|CP068029.1_prot_1834[gene=hisC][locus_tag=DMB76_009475][protein=histidinolphosphatetransaminase][pseudo=true][location=complement(1949349..1950395)]
K00930
lcl|CP068029.1_prot_1171[gene=argB][locus_tag=DMB76_006130][protein=acetylglutamatekinase][pseudo=true][location=1249874..1250613]
K01439
lcl|CP068029.1_prot_125[locus_tag=DMB76_000635][protein=ArgE/DapEfamilydeacylase][pseudo=true][location=complement(158232..159448)], lcl|CP068029.1_prot_232[locus_tag=DMB76_001175][protein=M20/M25/M40familymetallohydrolase][pseudo=true][location=277328..278274]
K01649
lcl|CP068029.1_prot_786[locus_tag=DMB76_004015][protein=2isopropylmalatesynthase][pseudo=true][location=complement(849506..851027)]
K01652
lcl|CP068029.1_prot_789[gene=ilvB][locus_tag=DMB76_004030][protein=biosynthetictypeacetolactatesynthaselargesubunit][pseudo=true][location=complement(852408..854170)]
K01687
lcl|CP068029.1_prot_790[gene=ilvD][locus_tag=DMB76_004035][protein=dihydroxyaciddehydratase][pseudo=true][location=complement(854187..855875)]
K01739
lcl|CP068029.1_prot_2155[locus_tag=DMB76_011175][protein=PLPdependenttransferase][pseudo=true][location=2290545..2291649]
K01750
lcl|CP068029.1_prot_2007[locus_tag=DMB76_010340][protein=ornithinecyclodeaminasefamilyprotein][pseudo=true][location=complement(2124566..2125521)]
K01754
lcl|CP068029.1_prot_782[gene=ilvA][locus_tag=DMB76_003995][protein=threonineammonialyaseIlvA][pseudo=true][location=complement(845284..846494)]
K01760
lcl|CP068029.1_prot_2156[locus_tag=DMB76_011180][protein=PLPdependenttransferase][pseudo=true][location=2291646..2292821]
K02500
lcl|CP068029.1_prot_190[gene=hisF][locus_tag=DMB76_000960][protein=imidazoleglycerolphosphatesynthasesubunitHisF][pseudo=true][location=230686..231361]
K02501
lcl|CP068029.1_prot_188[gene=hisH][locus_tag=DMB76_000950][protein=imidazoleglycerolphosphatesynthasesubunitHisH][pseudo=true][location=229473..229992]
K04517
lcl|CP068029.1_prot_1326[locus_tag=DMB76_006910][protein=prephenatedehydrogenase][pseudo=true][location=1404388..1405479]
K11755
lcl|CP068029.1_prot_191[locus_tag=DMB76_000965][protein=bifunctionalphosphoribosylAMPcyclohydrolase/phosphoribosylATPdiphosphataseHisIE][pseudo=true][location=231358..231993]
K17217
lcl|CP068029.1_prot_2102[locus_tag=DMB76_010910][protein=aminotransferaseclassI/IIfoldpyridoxalphosphatedependentenzyme][pseudo=true][location=complement(2239761..2240870)]
K24042
lcl|CP068029.1_prot_2157[locus_tag=DMB76_011185][protein=bifunctionalhomocysteineSmethyltransferase/methylenetetrahydrofolatereductase][pseudo=true][location=2292775..2294532]
01240 Biosynthesis of cofactors (7)
K00077
lcl|CP068029.1_prot_124[locus_tag=DMB76_000630][protein=2dehydropantoate2reductase][pseudo=true][location=complement(157159..158068)], lcl|CP068029.1_prot_450[locus_tag=DMB76_002265][protein=2dehydropantoate2reductase][pseudo=true][location=518286..519132]
K00128
lcl|CP068029.1_prot_837[locus_tag=DMB76_004270][protein=aldehydedehydrogenase][pseudo=true][location=complement(895434..896813)]
K00382
lcl|CP068029.1_prot_168[gene=lpdA][locus_tag=DMB76_000850][protein=dihydrolipoyldehydrogenase][pseudo=true][location=211732..213081]
K03149
lcl|CP068029.1_prot_404[locus_tag=DMB76_002035][protein=thiazolesynthase][pseudo=true][location=complement(466290..467047)]
K03153
lcl|CP068029.1_prot_406[locus_tag=DMB76_002045][protein=FADdependentoxidoreductase][pseudo=true][location=complement(467233..468343)]
K03800
lcl|CP068029.1_prot_1635[locus_tag=DMB76_008470][protein=lipoateproteinligase][pseudo=true][location=complement(1745570..1746555)]
K20861
lcl|CP068029.1_prot_392[locus_tag=DMB76_001975][protein=HADfamilyhydrolase][pseudo=true][location=451114..451916]
Carbohydrate metabolism
00010 Glycolysis / Gluconeogenesis (4)
K00128
lcl|CP068029.1_prot_837[locus_tag=DMB76_004270][protein=aldehydedehydrogenase][pseudo=true][location=complement(895434..896813)]
K00382
lcl|CP068029.1_prot_168[gene=lpdA][locus_tag=DMB76_000850][protein=dihydrolipoyldehydrogenase][pseudo=true][location=211732..213081]
K01610
lcl|CP068029.1_prot_932[gene=pckA][locus_tag=DMB76_004930][protein=phosphoenolpyruvatecarboxykinase(ATP)][pseudo=true][location=complement(999041..1000612)]
K01895
lcl|CP068029.1_prot_305[locus_tag=DMB76_001540][protein=AMPbindingprotein][pseudo=true][location=357394..358978], lcl|CP068029.1_prot_988[gene=acsA][locus_tag=DMB76_005210][protein=acetateCoAligase][pseudo=true][location=1053695..1055318]
00020 Citrate cycle (TCA cycle) (5)
K00116
lcl|CP068029.1_prot_516[gene=mqo][locus_tag=DMB76_002595][protein=malatedehydrogenase(quinone)][pseudo=true][location=590091..591570]
K00164
lcl|CP068029.1_prot_1280[locus_tag=DMB76_006680][protein=2oxoglutaratedehydrogenaseE1component][pseudo=true][location=1357766..1360565]
K00382
lcl|CP068029.1_prot_168[gene=lpdA][locus_tag=DMB76_000850][protein=dihydrolipoyldehydrogenase][pseudo=true][location=211732..213081]
K00658
lcl|CP068029.1_prot_1281[gene=sucB][locus_tag=DMB76_006685][protein=dihydrolipoyllysineresiduesuccinyltransferase][pseudo=true][location=1360583..1361849]
K01610
lcl|CP068029.1_prot_932[gene=pckA][locus_tag=DMB76_004930][protein=phosphoenolpyruvatecarboxykinase(ATP)][pseudo=true][location=complement(999041..1000612)]
00040 Pentose and glucuronate interconversions (3)
K00854
lcl|CP068029.1_prot_383[gene=xylB][locus_tag=DMB76_001930][protein=xylulokinase][pseudo=true][location=443084..444565]
K05352
lcl|CP068029.1_prot_2002[locus_tag=DMB76_010315][protein=alcoholdehydrogenasecatalyticdomaincontainingprotein][pseudo=true][location=complement(2117252..2118283)]
K21030
lcl|CP068029.1_prot_2003[locus_tag=DMB76_010320][protein=2CmethylDerythritol4phosphatecytidylyltransferase][pseudo=true][location=complement(2118276..2118991)]
00052 Galactose metabolism (4)
K00917
lcl|CP068029.1_prot_668[gene=lacC][locus_tag=DMB76_003355][protein=tagatose6phosphatekinase][pseudo=true][location=721824..722741]
K01187
lcl|CP068029.1_prot_1191[locus_tag=DMB76_006230][protein=alphaglucosidase][pseudo=true][location=1269541..1271173]
K01220
lcl|CP068029.1_prot_672[gene=lacG][locus_tag=DMB76_003375][protein=6phosphobetagalactosidase][pseudo=true][location=725790..727149]
K01635
lcl|CP068029.1_prot_669[gene=lacD][locus_tag=DMB76_003360][protein=tagatosebisphosphatealdolase][pseudo=true][location=722745..723747]
00053 Ascorbate and aldarate metabolism (1)
K00128
lcl|CP068029.1_prot_837[locus_tag=DMB76_004270][protein=aldehydedehydrogenase][pseudo=true][location=complement(895434..896813)]
00500 Starch and sucrose metabolism (5)
K01187
lcl|CP068029.1_prot_1191[locus_tag=DMB76_006230][protein=alphaglucosidase][pseudo=true][location=1269541..1271173]
K01226
lcl|CP068029.1_prot_2086[locus_tag=DMB76_010825][protein=alpha,alphaphosphotrehalase][pseudo=true][location=complement(2220019..2221659)]
K02750
lcl|CP068029.1_prot_559[locus_tag=DMB76_002810][protein=PTStransportersubunitEIIC][pseudo=true][location=632198..633788]
K02810
lcl|CP068029.1_prot_501[locus_tag=DMB76_002520][protein=PTStransportersubunitEIIC][pseudo=true][location=572330..573675]
K02819
lcl|CP068029.1_prot_2087[gene=treP][locus_tag=DMB76_010830][protein=PTSsystemtrehalosespecificEIIBCcomponent][pseudo=true][location=complement(2221709..2223132)]
00620 Pyruvate metabolism (8)
K00116
lcl|CP068029.1_prot_516[gene=mqo][locus_tag=DMB76_002595][protein=malatedehydrogenase(quinone)][pseudo=true][location=590091..591570]
K00128
lcl|CP068029.1_prot_837[locus_tag=DMB76_004270][protein=aldehydedehydrogenase][pseudo=true][location=complement(895434..896813)]
K00382
lcl|CP068029.1_prot_168[gene=lpdA][locus_tag=DMB76_000850][protein=dihydrolipoyldehydrogenase][pseudo=true][location=211732..213081]
K00626
lcl|CP068029.1_prot_1979[locus_tag=DMB76_010200][protein=acetylCoACacyltransferase][pseudo=true][location=complement(2096250..2097360)]
K01610
lcl|CP068029.1_prot_932[gene=pckA][locus_tag=DMB76_004930][protein=phosphoenolpyruvatecarboxykinase(ATP)][pseudo=true][location=complement(999041..1000612)]
K01649
lcl|CP068029.1_prot_786[locus_tag=DMB76_004015][protein=2isopropylmalatesynthase][pseudo=true][location=complement(849506..851027)]
K01895
lcl|CP068029.1_prot_305[locus_tag=DMB76_001540][protein=AMPbindingprotein][pseudo=true][location=357394..358978], lcl|CP068029.1_prot_988[gene=acsA][locus_tag=DMB76_005210][protein=acetateCoAligase][pseudo=true][location=1053695..1055318]
K03778
lcl|CP068029.1_prot_348[locus_tag=DMB76_001755][protein=Dlactatedehydrogenase][pseudo=true][location=407703..408563]
00630 Glyoxylate and dicarboxylate metabolism (4)
K00382
lcl|CP068029.1_prot_168[gene=lpdA][locus_tag=DMB76_000850][protein=dihydrolipoyldehydrogenase][pseudo=true][location=211732..213081]
K00626
lcl|CP068029.1_prot_1979[locus_tag=DMB76_010200][protein=acetylCoACacyltransferase][pseudo=true][location=complement(2096250..2097360)]
K01091
lcl|CP068029.1_prot_1981[locus_tag=DMB76_010210][protein=HADfamilyhydrolase][pseudo=true][location=complement(2098831..2099467)]
K01895
lcl|CP068029.1_prot_305[locus_tag=DMB76_001540][protein=AMPbindingprotein][pseudo=true][location=357394..358978], lcl|CP068029.1_prot_988[gene=acsA][locus_tag=DMB76_005210][protein=acetateCoAligase][pseudo=true][location=1053695..1055318]
00640 Propanoate metabolism (3)
K00382
lcl|CP068029.1_prot_168[gene=lpdA][locus_tag=DMB76_000850][protein=dihydrolipoyldehydrogenase][pseudo=true][location=211732..213081]
K00626
lcl|CP068029.1_prot_1979[locus_tag=DMB76_010200][protein=acetylCoACacyltransferase][pseudo=true][location=complement(2096250..2097360)]
K01895
lcl|CP068029.1_prot_305[locus_tag=DMB76_001540][protein=AMPbindingprotein][pseudo=true][location=357394..358978], lcl|CP068029.1_prot_988[gene=acsA][locus_tag=DMB76_005210][protein=acetateCoAligase][pseudo=true][location=1053695..1055318]
00650 Butanoate metabolism (3)
K00004
lcl|CP068029.1_prot_440[locus_tag=DMB76_002215][protein=2,3butanedioldehydrogenase][pseudo=true][location=complement(507443..508352)]
K00626
lcl|CP068029.1_prot_1979[locus_tag=DMB76_010200][protein=acetylCoACacyltransferase][pseudo=true][location=complement(2096250..2097360)]
K01652
lcl|CP068029.1_prot_789[gene=ilvB][locus_tag=DMB76_004030][protein=biosynthetictypeacetolactatesynthaselargesubunit][pseudo=true][location=complement(852408..854170)]
00660 C5-Branched dibasic acid metabolism (2)
K00052
lcl|CP068029.1_prot_785[gene=leuB][locus_tag=DMB76_004010][protein=3isopropylmalatedehydrogenase][pseudo=true][location=complement(848467..849509)]
K01652
lcl|CP068029.1_prot_789[gene=ilvB][locus_tag=DMB76_004030][protein=biosynthetictypeacetolactatesynthaselargesubunit][pseudo=true][location=complement(852408..854170)]
Energy metabolism
00190 Oxidative phosphorylation (3)
K00426
lcl|CP068029.1_prot_1578[locus_tag=DMB76_008175][protein=cytochromedubiquinoloxidasesubunitII][pseudo=true][location=complement(1680667..1681673)]
K03885
lcl|CP068029.1_prot_1709[locus_tag=DMB76_008840][protein=NAD(P)/FADdependentoxidoreductase][pseudo=true][location=1830454..1831481]
K05577
lcl|CP068029.1_prot_2113[locus_tag=DMB76_010965][protein=NADHdehydrogenasesubunit5][pseudo=true][location=complement(2250364..2251834)]
00710 Carbon fixation in photosynthetic organisms (1)
K01610
lcl|CP068029.1_prot_932[gene=pckA][locus_tag=DMB76_004930][protein=phosphoenolpyruvatecarboxykinase(ATP)][pseudo=true][location=complement(999041..1000612)]
00720 Carbon fixation pathways in prokaryotes (2)
K00626
lcl|CP068029.1_prot_1979[locus_tag=DMB76_010200][protein=acetylCoACacyltransferase][pseudo=true][location=complement(2096250..2097360)]
K01895
lcl|CP068029.1_prot_305[locus_tag=DMB76_001540][protein=AMPbindingprotein][pseudo=true][location=357394..358978], lcl|CP068029.1_prot_988[gene=acsA][locus_tag=DMB76_005210][protein=acetateCoAligase][pseudo=true][location=1053695..1055318]
00680 Methane metabolism (2)
K00058
lcl|CP068029.1_prot_996[locus_tag=DMB76_005250][protein=phosphoglyceratedehydrogenase][pseudo=true][location=complement(1065727..1067318)]
K01895
lcl|CP068029.1_prot_305[locus_tag=DMB76_001540][protein=AMPbindingprotein][pseudo=true][location=357394..358978], lcl|CP068029.1_prot_988[gene=acsA][locus_tag=DMB76_005210][protein=acetateCoAligase][pseudo=true][location=1053695..1055318]
00910 Nitrogen metabolism (3)
K00265
lcl|CP068029.1_prot_2089[gene=gltB][locus_tag=DMB76_010845][protein=glutamatesynthaselargesubunit][pseudo=true][location=complement(2225013..2229509)]
K00266
lcl|CP068029.1_prot_2088[locus_tag=DMB76_010840][protein=glutamatesynthasesubunitbeta][pseudo=true][location=complement(2223531..2224994)]
K00459
lcl|CP068029.1_prot_1726[locus_tag=DMB76_008925][protein=nitronatemonooxygenase][pseudo=true][location=complement(1844848..1845910)]
00920 Sulfur metabolism (5)
K00390
lcl|CP068029.1_prot_284[locus_tag=DMB76_001435][protein=phosphoadenylylsulfatereductase][pseudo=true][location=332550..333286]
K00860
lcl|CP068029.1_prot_291[gene=cysC][locus_tag=DMB76_001470][protein=adenylylsulfatekinase][pseudo=true][location=340662..341261]
K00958
lcl|CP068029.1_prot_290[gene=sat][locus_tag=DMB76_001465][protein=sulfateadenylyltransferase][pseudo=true][location=339487..340646]
K01739
lcl|CP068029.1_prot_2155[locus_tag=DMB76_011175][protein=PLPdependenttransferase][pseudo=true][location=2290545..2291649]
K17217
lcl|CP068029.1_prot_2102[locus_tag=DMB76_010910][protein=aminotransferaseclassI/IIfoldpyridoxalphosphatedependentenzyme][pseudo=true][location=complement(2239761..2240870)]
Lipid metabolism
00071 Fatty acid degradation (2)
K00128
lcl|CP068029.1_prot_837[locus_tag=DMB76_004270][protein=aldehydedehydrogenase][pseudo=true][location=complement(895434..896813)]
K00626
lcl|CP068029.1_prot_1979[locus_tag=DMB76_010200][protein=acetylCoACacyltransferase][pseudo=true][location=complement(2096250..2097360)]
00072 Synthesis and degradation of ketone bodies (1)
K00626
lcl|CP068029.1_prot_1979[locus_tag=DMB76_010200][protein=acetylCoACacyltransferase][pseudo=true][location=complement(2096250..2097360)]
00561 Glycerolipid metabolism (2)
K00128
lcl|CP068029.1_prot_837[locus_tag=DMB76_004270][protein=aldehydedehydrogenase][pseudo=true][location=complement(895434..896813)]
K01046
lcl|CP068029.1_prot_66[locus_tag=DMB76_000340][protein=triacylglycerollipase][pseudo=true][location=74049..75259]
00564 Glycerophospholipid metabolism (2)
K01126
lcl|CP068029.1_prot_1543[locus_tag=DMB76_008000][protein=glycerophosphodiesterphosphodiesterase][pseudo=true][location=1643552..1644411]
K06131
lcl|CP068029.1_prot_1371[gene=cls][locus_tag=DMB76_007135][protein=cardiolipinsynthase][pseudo=true][location=complement(1455059..1456484)]
Nucleotide metabolism
00230 Purine metabolism (3)
K00860
lcl|CP068029.1_prot_291[gene=cysC][locus_tag=DMB76_001470][protein=adenylylsulfatekinase][pseudo=true][location=340662..341261]
K00958
lcl|CP068029.1_prot_290[gene=sat][locus_tag=DMB76_001465][protein=sulfateadenylyltransferase][pseudo=true][location=339487..340646]
K01119
lcl|CP068029.1_prot_1638[locus_tag=DMB76_008485][protein=bifunctionalmetallophosphatase/5'nucleotidase][pseudo=true][location=complement(1747641..1749099)]
00240 Pyrimidine metabolism (1)
K01119
lcl|CP068029.1_prot_1638[locus_tag=DMB76_008485][protein=bifunctionalmetallophosphatase/5'nucleotidase][pseudo=true][location=complement(1747641..1749099)]
Amino acid metabolism
00250 Alanine, aspartate and glutamate metabolism (3)
K00265
lcl|CP068029.1_prot_2089[gene=gltB][locus_tag=DMB76_010845][protein=glutamatesynthaselargesubunit][pseudo=true][location=complement(2225013..2229509)]
K00266
lcl|CP068029.1_prot_2088[locus_tag=DMB76_010840][protein=glutamatesynthasesubunitbeta][pseudo=true][location=complement(2223531..2224994)]
K00294
lcl|CP068029.1_prot_354[gene=pruA][locus_tag=DMB76_001785][protein=Lglutamategammasemialdehydedehydrogenase][pseudo=true][location=413786..415337]
00260 Glycine, serine and threonine metabolism (4)
K00058
lcl|CP068029.1_prot_996[locus_tag=DMB76_005250][protein=phosphoglyceratedehydrogenase][pseudo=true][location=complement(1065727..1067318)]
K00382
lcl|CP068029.1_prot_168[gene=lpdA][locus_tag=DMB76_000850][protein=dihydrolipoyldehydrogenase][pseudo=true][location=211732..213081]
K01754
lcl|CP068029.1_prot_782[gene=ilvA][locus_tag=DMB76_003995][protein=threonineammonialyaseIlvA][pseudo=true][location=complement(845284..846494)]
K17217
lcl|CP068029.1_prot_2102[locus_tag=DMB76_010910][protein=aminotransferaseclassI/IIfoldpyridoxalphosphatedependentenzyme][pseudo=true][location=complement(2239761..2240870)]
00270 Cysteine and methionine metabolism (6)
K00058
lcl|CP068029.1_prot_996[locus_tag=DMB76_005250][protein=phosphoglyceratedehydrogenase][pseudo=true][location=complement(1065727..1067318)]
K01739
lcl|CP068029.1_prot_2155[locus_tag=DMB76_011175][protein=PLPdependenttransferase][pseudo=true][location=2290545..2291649]
K01760
lcl|CP068029.1_prot_2156[locus_tag=DMB76_011180][protein=PLPdependenttransferase][pseudo=true][location=2291646..2292821]
K08969
lcl|CP068029.1_prot_347[locus_tag=DMB76_001750][protein=aminotransferaseclassI/IIfoldpyridoxalphosphatedependentenzyme][pseudo=true][location=406517..407710]
K17217
lcl|CP068029.1_prot_2102[locus_tag=DMB76_010910][protein=aminotransferaseclassI/IIfoldpyridoxalphosphatedependentenzyme][pseudo=true][location=complement(2239761..2240870)]
K24042
lcl|CP068029.1_prot_2157[locus_tag=DMB76_011185][protein=bifunctionalhomocysteineSmethyltransferase/methylenetetrahydrofolatereductase][pseudo=true][location=2292775..2294532]
00280 Valine, leucine and isoleucine degradation (3)
K00128
lcl|CP068029.1_prot_837[locus_tag=DMB76_004270][protein=aldehydedehydrogenase][pseudo=true][location=complement(895434..896813)]
K00382
lcl|CP068029.1_prot_168[gene=lpdA][locus_tag=DMB76_000850][protein=dihydrolipoyldehydrogenase][pseudo=true][location=211732..213081]
K00626
lcl|CP068029.1_prot_1979[locus_tag=DMB76_010200][protein=acetylCoACacyltransferase][pseudo=true][location=complement(2096250..2097360)]
00290 Valine, leucine and isoleucine biosynthesis (6)
K00052
lcl|CP068029.1_prot_785[gene=leuB][locus_tag=DMB76_004010][protein=3isopropylmalatedehydrogenase][pseudo=true][location=complement(848467..849509)]
K00053
lcl|CP068029.1_prot_787[gene=ilvC][locus_tag=DMB76_004020][protein=ketolacidreductoisomerase][pseudo=true][location=complement(851051..852049)]
K01649
lcl|CP068029.1_prot_786[locus_tag=DMB76_004015][protein=2isopropylmalatesynthase][pseudo=true][location=complement(849506..851027)]
K01652
lcl|CP068029.1_prot_789[gene=ilvB][locus_tag=DMB76_004030][protein=biosynthetictypeacetolactatesynthaselargesubunit][pseudo=true][location=complement(852408..854170)]
K01687
lcl|CP068029.1_prot_790[gene=ilvD][locus_tag=DMB76_004035][protein=dihydroxyaciddehydratase][pseudo=true][location=complement(854187..855875)]
K01754
lcl|CP068029.1_prot_782[gene=ilvA][locus_tag=DMB76_003995][protein=threonineammonialyaseIlvA][pseudo=true][location=complement(845284..846494)]
00300 Lysine biosynthesis (1)
K01439
lcl|CP068029.1_prot_125[locus_tag=DMB76_000635][protein=ArgE/DapEfamilydeacylase][pseudo=true][location=complement(158232..159448)], lcl|CP068029.1_prot_232[locus_tag=DMB76_001175][protein=M20/M25/M40familymetallohydrolase][pseudo=true][location=277328..278274]
00310 Lysine degradation (4)
K00128
lcl|CP068029.1_prot_837[locus_tag=DMB76_004270][protein=aldehydedehydrogenase][pseudo=true][location=complement(895434..896813)]
K00382
lcl|CP068029.1_prot_168[gene=lpdA][locus_tag=DMB76_000850][protein=dihydrolipoyldehydrogenase][pseudo=true][location=211732..213081]
K00626
lcl|CP068029.1_prot_1979[locus_tag=DMB76_010200][protein=acetylCoACacyltransferase][pseudo=true][location=complement(2096250..2097360)]
K00658
lcl|CP068029.1_prot_1281[gene=sucB][locus_tag=DMB76_006685][protein=dihydrolipoyllysineresiduesuccinyltransferase][pseudo=true][location=1360583..1361849]
00220 Arginine biosynthesis (3)
K00145
lcl|CP068029.1_prot_1169[locus_tag=DMB76_006120][protein=Nacetylgammaglutamylphosphatereductase][pseudo=true][location=1247655..1248684]
K00491
lcl|CP068029.1_prot_842[locus_tag=DMB76_004295][protein=nitricoxidesynthaseoxygenase][pseudo=true][location=complement(900688..901705)]
K00930
lcl|CP068029.1_prot_1171[gene=argB][locus_tag=DMB76_006130][protein=acetylglutamatekinase][pseudo=true][location=1249874..1250613]
00330 Arginine and proline metabolism (6)
K00128
lcl|CP068029.1_prot_837[locus_tag=DMB76_004270][protein=aldehydedehydrogenase][pseudo=true][location=complement(895434..896813)]
K00286
lcl|CP068029.1_prot_1195[gene=proC][locus_tag=DMB76_006250][protein=pyrroline5carboxylatereductase][pseudo=true][location=complement(1275332..1276147)]
K00294
lcl|CP068029.1_prot_354[gene=pruA][locus_tag=DMB76_001785][protein=Lglutamategammasemialdehydedehydrogenase][pseudo=true][location=413786..415337]
K00491
lcl|CP068029.1_prot_842[locus_tag=DMB76_004295][protein=nitricoxidesynthaseoxygenase][pseudo=true][location=complement(900688..901705)]
K00819
lcl|CP068029.1_prot_1690[locus_tag=DMB76_008745][protein=ornithineoxoacidtransaminase][pseudo=true][location=complement(1812039..1813231)]
K01750
lcl|CP068029.1_prot_2007[locus_tag=DMB76_010340][protein=ornithinecyclodeaminasefamilyprotein][pseudo=true][location=complement(2124566..2125521)]
00340 Histidine metabolism (8)
K00128
lcl|CP068029.1_prot_837[locus_tag=DMB76_004270][protein=aldehydedehydrogenase][pseudo=true][location=complement(895434..896813)]
K00765
lcl|CP068029.1_prot_184[locus_tag=DMB76_000930][protein=ATPphosphoribosyltransferase][pseudo=true][location=226085..226699]
K00817
lcl|CP068029.1_prot_186[locus_tag=DMB76_000940][protein=histidinolphosphateaminotransferasefamilyprotein][pseudo=true][location=227914..228920], lcl|CP068029.1_prot_1834[gene=hisC][locus_tag=DMB76_009475][protein=histidinolphosphatetransaminase][pseudo=true][location=complement(1949349..1950395)]
K01712
lcl|CP068029.1_prot_552[gene=hutU][locus_tag=DMB76_002775][protein=urocanatehydratase][pseudo=true][location=622803..624462]
K01745
lcl|CP068029.1_prot_8[gene=hutH][locus_tag=DMB76_000040][protein=histidineammonialyase][pseudo=true][location=10413..11915]
K02500
lcl|CP068029.1_prot_190[gene=hisF][locus_tag=DMB76_000960][protein=imidazoleglycerolphosphatesynthasesubunitHisF][pseudo=true][location=230686..231361]
K02501
lcl|CP068029.1_prot_188[gene=hisH][locus_tag=DMB76_000950][protein=imidazoleglycerolphosphatesynthasesubunitHisH][pseudo=true][location=229473..229992]
K11755
lcl|CP068029.1_prot_191[locus_tag=DMB76_000965][protein=bifunctionalphosphoribosylAMPcyclohydrolase/phosphoribosylATPdiphosphataseHisIE][pseudo=true][location=231358..231993]
00350 Tyrosine metabolism (1)
K00817
lcl|CP068029.1_prot_186[locus_tag=DMB76_000940][protein=histidinolphosphateaminotransferasefamilyprotein][pseudo=true][location=227914..228920], lcl|CP068029.1_prot_1834[gene=hisC][locus_tag=DMB76_009475][protein=histidinolphosphatetransaminase][pseudo=true][location=complement(1949349..1950395)]
00360 Phenylalanine metabolism (1)
K00817
lcl|CP068029.1_prot_186[locus_tag=DMB76_000940][protein=histidinolphosphateaminotransferasefamilyprotein][pseudo=true][location=227914..228920], lcl|CP068029.1_prot_1834[gene=hisC][locus_tag=DMB76_009475][protein=histidinolphosphatetransaminase][pseudo=true][location=complement(1949349..1950395)]
00380 Tryptophan metabolism (4)
K00128
lcl|CP068029.1_prot_837[locus_tag=DMB76_004270][protein=aldehydedehydrogenase][pseudo=true][location=complement(895434..896813)]
K00382
lcl|CP068029.1_prot_168[gene=lpdA][locus_tag=DMB76_000850][protein=dihydrolipoyldehydrogenase][pseudo=true][location=211732..213081]
K00626
lcl|CP068029.1_prot_1979[locus_tag=DMB76_010200][protein=acetylCoACacyltransferase][pseudo=true][location=complement(2096250..2097360)]
K00658
lcl|CP068029.1_prot_1281[gene=sucB][locus_tag=DMB76_006685][protein=dihydrolipoyllysineresiduesuccinyltransferase][pseudo=true][location=1360583..1361849]
00400 Phenylalanine, tyrosine and tryptophan biosynthesis (2)
K00817
lcl|CP068029.1_prot_186[locus_tag=DMB76_000940][protein=histidinolphosphateaminotransferasefamilyprotein][pseudo=true][location=227914..228920], lcl|CP068029.1_prot_1834[gene=hisC][locus_tag=DMB76_009475][protein=histidinolphosphatetransaminase][pseudo=true][location=complement(1949349..1950395)]
K04517
lcl|CP068029.1_prot_1326[locus_tag=DMB76_006910][protein=prephenatedehydrogenase][pseudo=true][location=1404388..1405479]
Metabolism of other amino acids
00410 beta-Alanine metabolism (1)
K00128
lcl|CP068029.1_prot_837[locus_tag=DMB76_004270][protein=aldehydedehydrogenase][pseudo=true][location=complement(895434..896813)]
00450 Selenocompound metabolism (4)
K00958
lcl|CP068029.1_prot_290[gene=sat][locus_tag=DMB76_001465][protein=sulfateadenylyltransferase][pseudo=true][location=339487..340646]
K01739
lcl|CP068029.1_prot_2155[locus_tag=DMB76_011175][protein=PLPdependenttransferase][pseudo=true][location=2290545..2291649]
K01760
lcl|CP068029.1_prot_2156[locus_tag=DMB76_011180][protein=PLPdependenttransferase][pseudo=true][location=2291646..2292821]
K24042
lcl|CP068029.1_prot_2157[locus_tag=DMB76_011185][protein=bifunctionalhomocysteineSmethyltransferase/methylenetetrahydrofolatereductase][pseudo=true][location=2292775..2294532]
00480 Glutathione metabolism (1)
K00383
lcl|CP068029.1_prot_282[locus_tag=DMB76_001425][protein=NAD(P)/FADdependentoxidoreductase][pseudo=true][location=330533..331870]
Glycan biosynthesis and metabolism
00550 Peptidoglycan biosynthesis (1)
K07258
lcl|CP068029.1_prot_180[locus_tag=DMB76_000910][protein=DalanylDalaninecarboxypeptidase][pseudo=true][location=221677..222814]
Metabolism of cofactors and vitamins
00730 Thiamine metabolism (2)
K03149
lcl|CP068029.1_prot_404[locus_tag=DMB76_002035][protein=thiazolesynthase][pseudo=true][location=complement(466290..467047)]
K03153
lcl|CP068029.1_prot_406[locus_tag=DMB76_002045][protein=FADdependentoxidoreductase][pseudo=true][location=complement(467233..468343)]
00740 Riboflavin metabolism (1)
K20861
lcl|CP068029.1_prot_392[locus_tag=DMB76_001975][protein=HADfamilyhydrolase][pseudo=true][location=451114..451916]
00770 Pantothenate and CoA biosynthesis (5)
K00053
lcl|CP068029.1_prot_787[gene=ilvC][locus_tag=DMB76_004020][protein=ketolacidreductoisomerase][pseudo=true][location=complement(851051..852049)]
K00077
lcl|CP068029.1_prot_124[locus_tag=DMB76_000630][protein=2dehydropantoate2reductase][pseudo=true][location=complement(157159..158068)], lcl|CP068029.1_prot_450[locus_tag=DMB76_002265][protein=2dehydropantoate2reductase][pseudo=true][location=518286..519132]
K00128
lcl|CP068029.1_prot_837[locus_tag=DMB76_004270][protein=aldehydedehydrogenase][pseudo=true][location=complement(895434..896813)]
K01652
lcl|CP068029.1_prot_789[gene=ilvB][locus_tag=DMB76_004030][protein=biosynthetictypeacetolactatesynthaselargesubunit][pseudo=true][location=complement(852408..854170)]
K01687
lcl|CP068029.1_prot_790[gene=ilvD][locus_tag=DMB76_004035][protein=dihydroxyaciddehydratase][pseudo=true][location=complement(854187..855875)]
00785 Lipoic acid metabolism (1)
K03800
lcl|CP068029.1_prot_1635[locus_tag=DMB76_008470][protein=lipoateproteinligase][pseudo=true][location=complement(1745570..1746555)]
00670 One carbon pool by folate (1)
K24042
lcl|CP068029.1_prot_2157[locus_tag=DMB76_011185][protein=bifunctionalhomocysteineSmethyltransferase/methylenetetrahydrofolatereductase][pseudo=true][location=2292775..2294532]
Metabolism of terpenoids and polyketides
00900 Terpenoid backbone biosynthesis (1)
K00626
lcl|CP068029.1_prot_1979[locus_tag=DMB76_010200][protein=acetylCoACacyltransferase][pseudo=true][location=complement(2096250..2097360)]
00906 Carotenoid biosynthesis (4)
K10027
lcl|CP068029.1_prot_346[gene=crtI][locus_tag=DMB76_001745][protein=phytoenedesaturase][pseudo=true][location=404835..406331]
K10210
lcl|CP068029.1_prot_343[gene=crtI][locus_tag=DMB76_001730][protein=phytoenedesaturase][pseudo=true][location=401331..402796]
K10211
lcl|CP068029.1_prot_344[locus_tag=DMB76_001735][protein=glycosyltransferasefamily2protein][pseudo=true][location=402819..403925]
K10212
lcl|CP068029.1_prot_342[locus_tag=DMB76_001725][protein=glycosyl4,4'diaponeurosporenoateacyltransferase][pseudo=true][location=400842..401327]
00981 Insect hormone biosynthesis (1)
K00128
lcl|CP068029.1_prot_837[locus_tag=DMB76_004270][protein=aldehydedehydrogenase][pseudo=true][location=complement(895434..896813)]
00903 Limonene and pinene degradation (1)
K00128
lcl|CP068029.1_prot_837[locus_tag=DMB76_004270][protein=aldehydedehydrogenase][pseudo=true][location=complement(895434..896813)]
01053 Biosynthesis of siderophore group nonribosomal peptides (2)
K04784
lcl|CP068029.1_prot_70[locus_tag=DMB76_000360][protein=aminoacidadenylationdomaincontainingprotein][pseudo=true][location=78533..84438]
K12240
lcl|CP068029.1_prot_73[locus_tag=DMB76_000375][protein=polyketidesynthetase][pseudo=true][location=87256..90023]
Biosynthesis of other secondary metabolites
00960 Tropane, piperidine and pyridine alkaloid biosynthesis (1)
K00817
lcl|CP068029.1_prot_186[locus_tag=DMB76_000940][protein=histidinolphosphateaminotransferasefamilyprotein][pseudo=true][location=227914..228920], lcl|CP068029.1_prot_1834[gene=hisC][locus_tag=DMB76_009475][protein=histidinolphosphatetransaminase][pseudo=true][location=complement(1949349..1950395)]
00261 Monobactam biosynthesis (1)
K00958
lcl|CP068029.1_prot_290[gene=sat][locus_tag=DMB76_001465][protein=sulfateadenylyltransferase][pseudo=true][location=339487..340646]
00401 Novobiocin biosynthesis (2)
K00817
lcl|CP068029.1_prot_186[locus_tag=DMB76_000940][protein=histidinolphosphateaminotransferasefamilyprotein][pseudo=true][location=227914..228920], lcl|CP068029.1_prot_1834[gene=hisC][locus_tag=DMB76_009475][protein=histidinolphosphatetransaminase][pseudo=true][location=complement(1949349..1950395)]
K04517
lcl|CP068029.1_prot_1326[locus_tag=DMB76_006910][protein=prephenatedehydrogenase][pseudo=true][location=1404388..1405479]
Xenobiotics biodegradation and metabolism
00362 Benzoate degradation (1)
K00626
lcl|CP068029.1_prot_1979[locus_tag=DMB76_010200][protein=acetylCoACacyltransferase][pseudo=true][location=complement(2096250..2097360)]
00625 Chloroalkane and chloroalkene degradation (1)
K00128
lcl|CP068029.1_prot_837[locus_tag=DMB76_004270][protein=aldehydedehydrogenase][pseudo=true][location=complement(895434..896813)]
Genetic Information Processing
Folding, sorting and degradation
03060 Protein export (1)
K03100
lcl|CP068029.1_prot_1683[gene=lepB][locus_tag=DMB76_008710][protein=signalpeptidaseI][pseudo=true][location=complement(1803686..1804222)]
Environmental Information Processing
Membrane transport
02010 ABC transporters (11)
K02072
lcl|CP068029.1_prot_1740[locus_tag=DMB76_008995][protein=ABCtransporterpermease][pseudo=true][location=complement(1857075..1857768)]
K02073
lcl|CP068029.1_prot_2099[gene=gmpC][locus_tag=DMB76_010895][protein=dipeptideABCtransporterglycylmethioninebindinglipoprotein][pseudo=true][location=complement(2236936..2237789)]
K09692
lcl|CP068029.1_prot_885[locus_tag=DMB76_004510][protein=hypotheticalprotein][pseudo=true][location=943372..944139]
K09815
lcl|CP068029.1_prot_397[locus_tag=DMB76_002000][protein=zincABCtransportersubstratebindingprotein][pseudo=true][location=456578..457533]
K10112
lcl|CP068029.1_prot_1269[locus_tag=DMB76_006625][protein=ATPbindingcassettedomaincontainingprotein][pseudo=true][location=1347437..1348177]
K15586
lcl|CP068029.1_prot_101[locus_tag=DMB76_000515][protein=ABCtransporterpermease][pseudo=true][location=125419..126286]
K16012
lcl|CP068029.1_prot_1872[locus_tag=DMB76_009665][protein=aminoacidABCtransporterATPbinding/permeaseprotein][pseudo=true][location=complement(1990744..1992319)]
K17320
lcl|CP068029.1_prot_1274[locus_tag=DMB76_006650][protein=carbohydrateABCtransporterpermease][pseudo=true][location=1351191..1352086]
K19975
lcl|CP068029.1_prot_1921[locus_tag=DMB76_009910][protein=zincABCtransportersubstratebindingprotein][pseudo=true][location=2040309..2041238]
K19976
lcl|CP068029.1_prot_1920[locus_tag=DMB76_009905][protein=metalABCtransporterpermease][pseudo=true][location=2039475..2040312]
K23060
lcl|CP068029.1_prot_898[locus_tag=DMB76_004730][protein=aminoacidABCtransporterATPbindingprotein][pseudo=true][location=965927..966655]
02060 Phosphotransferase system (PTS) (3)
K02750
lcl|CP068029.1_prot_559[locus_tag=DMB76_002810][protein=PTStransportersubunitEIIC][pseudo=true][location=632198..633788]
K02810
lcl|CP068029.1_prot_501[locus_tag=DMB76_002520][protein=PTStransportersubunitEIIC][pseudo=true][location=572330..573675]
K02819
lcl|CP068029.1_prot_2087[gene=treP][locus_tag=DMB76_010830][protein=PTSsystemtrehalosespecificEIIBCcomponent][pseudo=true][location=complement(2221709..2223132)]
Signal transduction
02020 Two-component system (7)
K00426
lcl|CP068029.1_prot_1578[locus_tag=DMB76_008175][protein=cytochromedubiquinoloxidasesubunitII][pseudo=true][location=complement(1680667..1681673)]
K00626
lcl|CP068029.1_prot_1979[locus_tag=DMB76_010200][protein=acetylCoACacyltransferase][pseudo=true][location=complement(2096250..2097360)]
K05338
lcl|CP068029.1_prot_446[gene=lrgA][locus_tag=DMB76_002245][protein=antiholinlikemureinhydrolasemodulatorLrgA][pseudo=true][location=complement(513234..513676)]
K06347
lcl|CP068029.1_prot_1694[locus_tag=DMB76_008765][protein=kinase][pseudo=true][location=1816321..1816701]
K07693
lcl|CP068029.1_prot_1367[locus_tag=DMB76_007115][protein=responseregulatortranscriptionfactor][pseudo=true][location=complement(1451631..1452264)]
K07704
lcl|CP068029.1_prot_448[locus_tag=DMB76_002255][protein=sensorhistidinekinase][pseudo=true][location=complement(514564..516318)]
K11616
lcl|CP068029.1_prot_118[locus_tag=DMB76_000600][protein=2hydroxycarboxylatetransporterfamilyprotein][pseudo=true][location=148759..150109]
Cellular Processes
Cellular community - prokaryotes
02024 Quorum sensing (6)
K01635
lcl|CP068029.1_prot_669[gene=lacD][locus_tag=DMB76_003360][protein=tagatosebisphosphatealdolase][pseudo=true][location=722745..723747]
K02031
lcl|CP068029.1_prot_1668[locus_tag=DMB76_008635][protein=ABCtransporterATPbindingprotein][pseudo=true][location=complement(1780391..1781382)]
K02033
lcl|CP068029.1_prot_1666[locus_tag=DMB76_008625][protein=ABCtransporterpermease][pseudo=true][location=complement(1778625..1779404)]
K02034
lcl|CP068029.1_prot_1665[locus_tag=DMB76_008620][protein=ABCtransporterpermease][pseudo=true][location=complement(1777727..1778608)]
K02250
lcl|CP068029.1_prot_1633[locus_tag=DMB76_008460][protein=competenceproteinComK][pseudo=true][location=complement(1744489..1745061)]
K09936
lcl|CP068029.1_prot_1933[locus_tag=DMB76_009970][protein=DMTfamilytransporter][pseudo=true][location=2051522..2052453]
02026 Biofilm formation - Escherichia coli (1)
K11936
lcl|CP068029.1_prot_197[gene=pgaC][locus_tag=DMB76_000995][protein=polybeta1,6NacetylDglucosaminesynthase][pseudo=true][location=complement(237739..238913)]
Organismal Systems
Endocrine system
04918 Thyroid hormone synthesis (1)
K00383
lcl|CP068029.1_prot_282[locus_tag=DMB76_001425][protein=NAD(P)/FADdependentoxidoreductase][pseudo=true][location=330533..331870]
Digestive system
04975 Fat digestion and absorption (1)
K00626
lcl|CP068029.1_prot_1979[locus_tag=DMB76_010200][protein=acetylCoACacyltransferase][pseudo=true][location=complement(2096250..2097360)]
Human Diseases
Cardiovascular disease
05415 Diabetic cardiomyopathy (1)
K00383
lcl|CP068029.1_prot_282[locus_tag=DMB76_001425][protein=NAD(P)/FADdependentoxidoreductase][pseudo=true][location=330533..331870]

## Sheet: S2E
Table S2: Assignment of S. saccharolyticus genes to KEGG pathways
Table S2E: Mapping of all genes of strain DVP5-16-4677 to KEGG pathways (2215 genes in total; 61% (1352 genes) could be assigned to a pathway)
(in brackets: number of assigned genes to the respective pathway)
Metabolism
Global and overview maps
01100 Metabolic pathways (445)
01110 Biosynthesis of secondary metabolites (220)
01120 Microbial metabolism in diverse environments (114)
01200 Carbon metabolism (69)
01210 2-Oxocarboxylic acid metabolism (17)
01212 Fatty acid metabolism (11)
01230 Biosynthesis of amino acids (91)
01240 Biosynthesis of cofactors (104)
01220 Degradation of aromatic compounds (3)
Carbohydrate metabolism
00010 Glycolysis / Gluconeogenesis (30)
00020 Citrate cycle (TCA cycle) (20)
00030 Pentose phosphate pathway (21)
00040 Pentose and glucuronate interconversions (6)
00051 Fructose and mannose metabolism (8)
00052 Galactose metabolism (12)
00053 Ascorbate and aldarate metabolism (2)
00500 Starch and sucrose metabolism (12)
00520 Amino sugar and nucleotide sugar metabolism (19)
00620 Pyruvate metabolism (35)
00630 Glyoxylate and dicarboxylate metabolism (18)
00640 Propanoate metabolism (19)
00650 Butanoate metabolism (13)
00660 C5-Branched dibasic acid metabolism (7)
00562 Inositol phosphate metabolism (2)
Energy metabolism
00190 Oxidative phosphorylation (23)
00195 Photosynthesis (8)
00710 Carbon fixation in photosynthetic organisms (12)
00720 Carbon fixation pathways in prokaryotes (23)
00680 Methane metabolism (16)
00910 Nitrogen metabolism (12)
00920 Sulfur metabolism (12)
Lipid metabolism
00061 Fatty acid biosynthesis (11)
00071 Fatty acid degradation (4)
00072 Synthesis and degradation of ketone bodies (2)
00561 Glycerolipid metabolism (15)
00564 Glycerophospholipid metabolism (11)
00590 Arachidonic acid metabolism (1)
Nucleotide metabolism
00230 Purine metabolism (47)
00240 Pyrimidine metabolism (28)
Amino acid metabolism
00250 Alanine, aspartate and glutamate metabolism (17)
00260 Glycine, serine and threonine metabolism (23)
00270 Cysteine and methionine metabolism (20)
00280 Valine, leucine and isoleucine degradation (8)
00290 Valine, leucine and isoleucine biosynthesis (9)
00300 Lysine biosynthesis (10)
00310 Lysine degradation (5)
00220 Arginine biosynthesis (16)
00330 Arginine and proline metabolism (9)
00340 Histidine metabolism (14)
00350 Tyrosine metabolism (3)
00360 Phenylalanine metabolism (2)
00380 Tryptophan metabolism (5)
00400 Phenylalanine, tyrosine and tryptophan biosynthesis (18)
Metabolism of other amino acids
00410 beta-Alanine metabolism (3)
00430 Taurine and hypotaurine metabolism (5)
00450 Selenocompound metabolism (7)
00460 Cyanoamino acid metabolism (3)
00471 D-Glutamine and D-glutamate metabolism (4)
00472 D-Arginine and D-ornithine metabolism (2)
00473 D-Alanine metabolism (5)
00480 Glutathione metabolism (8)
Glycan biosynthesis and metabolism
00541 O-Antigen nucleotide sugar biosynthesis (6)
00550 Peptidoglycan biosynthesis (22)
00511 Other glycan degradation (1)
00572 Arabinogalactan biosynthesis - Mycobacterium (1)
Metabolism of cofactors and vitamins
00730 Thiamine metabolism (13)
00740 Riboflavin metabolism (7)
00750 Vitamin B6 metabolism (4)
00760 Nicotinate and nicotinamide metabolism (9)
00770 Pantothenate and CoA biosynthesis (16)
00780 Biotin metabolism (10)
00785 Lipoic acid metabolism (3)
00790 Folate biosynthesis (20)
00670 One carbon pool by folate (10)
00830 Retinol metabolism (1)
00860 Porphyrin and chlorophyll metabolism (12)
00130 Ubiquinone and other terpenoid-quinone biosynthesis (9)
Metabolism of terpenoids and polyketides
00900 Terpenoid backbone biosynthesis (11)
00906 Carotenoid biosynthesis (5)
00981 Insect hormone biosynthesis (1)
00908 Zeatin biosynthesis (1)
00903 Limonene and pinene degradation (1)
01051 Biosynthesis of ansamycins (1)
01053 Biosynthesis of siderophore group nonribosomal peptides (4)
Biosynthesis of other secondary metabolites
00960 Tropane, piperidine and pyridine alkaloid biosynthesis (1)
00966 Glucosinolate biosynthesis (1)
00311 Penicillin and cephalosporin biosynthesis (1)
00261 Monobactam biosynthesis (5)
00521 Streptomycin biosynthesis (3)
00524 Neomycin, kanamycin and gentamicin biosynthesis (1)
00401 Novobiocin biosynthesis (2)
00405 Phenazine biosynthesis (2)
00333 Prodigiosin biosynthesis (3)
00998 Biosynthesis of various secondary metabolites - part 2 (1)
00997 Biosynthesis of various secondary metabolites - part 3 (3)
Xenobiotics biodegradation and metabolism
00362 Benzoate degradation (2)
00627 Aminobenzoate degradation (2)
00625 Chloroalkane and chloroalkene degradation (4)
00361 Chlorocyclohexane and chlorobenzene degradation (2)
00622 Xylene degradation (1)
00643 Styrene degradation (1)
00791 Atrazine degradation (3)
00626 Naphthalene degradation (2)
00980 Metabolism of xenobiotics by cytochrome P450 (1)
00982 Drug metabolism - cytochrome P450 (1)
00983 Drug metabolism - other enzymes (7)
Genetic Information Processing
Transcription
03020 RNA polymerase (5)
Translation
03010 Ribosome (55)
00970 Aminoacyl-tRNA biosynthesis (24)
03013 RNA transport (2)
03008 Ribosome biogenesis in eukaryotes (1)
Folding, sorting and degradation
03060 Protein export (11)
04122 Sulfur relay system (10)
03018 RNA degradation (13)
Replication and repair
03030 DNA replication (15)
03410 Base excision repair (10)
03420 Nucleotide excision repair (7)
03430 Mismatch repair (16)
03440 Homologous recombination (19)
Environmental Information Processing
Membrane transport
02010 ABC transporters (56)
02060 Phosphotransferase system (PTS) (11)
03070 Bacterial secretion system (9)
Signal transduction
02020 Two-component system (61)
04013 MAPK signaling pathway - fly (1)
04016 MAPK signaling pathway - plant (3)
04011 MAPK signaling pathway - yeast (1)
04066 HIF-1 signaling pathway (8)
04068 FoxO signaling pathway (2)
04070 Phosphatidylinositol signaling system (2)
04152 AMPK signaling pathway (1)
Cellular Processes
Transport and catabolism
04146 Peroxisome (4)
Cell growth and death
04112 Cell cycle - Caulobacter (10)
04216 Ferroptosis (1)
04217 Necroptosis (1)
Cellular community - prokaryotes
02024 Quorum sensing (31)
05111 Biofilm formation - Vibrio cholerae (6)
02025 Biofilm formation - Pseudomonas aeruginosa (2)
02026 Biofilm formation - Escherichia coli (2)
Cell motility
02040 Flagellar assembly (2)
Organismal Systems
Immune system
04621 NOD-like receptor signaling pathway (1)
Endocrine system
04922 Glucagon signaling pathway (6)
04923 Regulation of lipolysis in adipocytes (1)
03320 PPAR signaling pathway (2)
04918 Thyroid hormone synthesis (2)
04919 Thyroid hormone signaling pathway (1)
Digestive system
04975 Fat digestion and absorption (1)
04978 Mineral absorption (2)
Nervous system
04724 Glutamatergic synapse (1)
04727 GABAergic synapse (1)
04723 Retrograde endocannabinoid signaling (1)
Aging
04211 Longevity regulating pathway (2)
04212 Longevity regulating pathway - worm (5)
04213 Longevity regulating pathway - multiple species (3)
Environmental adaptation
04714 Thermogenesis (3)
04626 Plant-pathogen interaction (2)
Human Diseases
Cancer: overview
05200 Pathways in cancer (1)
05205 Proteoglycans in cancer (1)
05203 Viral carcinogenesis (1)
05230 Central carbon metabolism in cancer (8)
Cancer: specific types
05211 Renal cell carcinoma (1)
Infectious disease: viral
05165 Human papillomavirus infection (1)
Infectious disease: bacterial
05120 Epithelial cell signaling in Helicobacter pylori infection (2)
05130 Pathogenic Escherichia coli infection (1)
05132 Salmonella infection (2)
05134 Legionellosis (3)
05150 Staphylococcus aureus infection (5)
05152 Tuberculosis (3)
Infectious disease: parasitic
05146 Amoebiasis (1)
Immune disease
05340 Primary immunodeficiency (1)
Neurodegenerative disease
05010 Alzheimer disease (1)
05012 Parkinson disease (1)
05014 Amyotrophic lateral sclerosis (2)
05016 Huntington disease (2)
05022 Pathways of neurodegeneration - multiple diseases (2)
Cardiovascular disease
05418 Fluid shear stress and atherosclerosis (2)
05415 Diabetic cardiomyopathy (6)
Endocrine and metabolic disease
04930 Type II diabetes mellitus (1)
04940 Type I diabetes mellitus (1)
04931 Insulin resistance (1)
04934 Cushing syndrome (1)
Drug resistance: antimicrobial
01501 beta-Lactam resistance (4)
01502 Vancomycin resistance (5)
01503 Cationic antimicrobial peptide (CAMP) resistance (7)
Drug resistance: antineoplastic
01524 Platinum drug resistance (1)
01523 Antifolate resistance (4)

## Sheet: S2F
Table S2: Assignment of S. saccharolyticus genes to KEGG pathways
Table S2F: K numbers: Mapping of all genes of strain DVP5-16-4677 to KEGG pathways (2215 genes in total; 61% (1352 genes) could be assigned to a pathway)
(all K numbers of assigned genes in the pathways are listed )
Metabolism
Global and overview maps
01100 Metabolic pathways (445)
K00005
lcl|CP068031.1_prot_QRJ68511.1_137
K00013
lcl|CP068031.1_prot_QRJ68529.1_171
K00014
lcl|CP068031.1_prot_QRJ67578.1_1081
K00015
lcl|CP068031.1_prot_QRJ68067.1_1705
K00016
lcl|CP068031.1_prot_311
K00024
lcl|CP068031.1_prot_QRJ68184.1_1859
K00031
lcl|CP068031.1_prot_QRJ69119.1_1000
K00033
lcl|CP068031.1_prot_QRJ67647.1_1170
K00034
lcl|CP068031.1_prot_611
K00036
lcl|CP068031.1_prot_1173
K00052
lcl|CP068031.1_prot_QRJ68948.1_773
K00053
lcl|CP068031.1_prot_775
K00058
lcl|CP068031.1_prot_972
K00059
lcl|CP068031.1_prot_QRJ67801.1_1398, lcl|CP068031.1_prot_QRJ67846.1_1446, lcl|CP068031.1_prot_QRJ68279.1_1989
K00075
lcl|CP068031.1_prot_QRJ68155.1_1811
K00077
lcl|CP068031.1_prot_116, lcl|CP068031.1_prot_QRJ68615.1_314, lcl|CP068031.1_prot_438
K00088
lcl|CP068031.1_prot_QRJ68377.1_2116
K00108
lcl|CP068031.1_prot_QRJ68604.1_290
K00116
lcl|CP068031.1_prot_QRJ68454.1_36, lcl|CP068031.1_prot_QRJ68525.1_160, lcl|CP068031.1_prot_QRJ68608.1_298, lcl|CP068031.1_prot_QRJ68742.1_505
K00123
lcl|CP068031.1_prot_559
K00128
lcl|CP068031.1_prot_QRJ68900.1_715, lcl|CP068031.1_prot_QRJ68977.1_820
K00130
lcl|CP068031.1_prot_QRJ68603.1_289
K00133
lcl|CP068031.1_prot_QRJ67728.1_1289
K00134
lcl|CP068031.1_prot_QRJ68122.1_1773
K00145
lcl|CP068031.1_prot_1148
K00158
lcl|CP068031.1_prot_QRJ68643.1_356
K00161
lcl|CP068031.1_prot_QRJ67953.1_1562
K00162
lcl|CP068031.1_prot_QRJ67952.1_1561
K00166
lcl|CP068031.1_prot_QRJ67643.1_1162
K00167
lcl|CP068031.1_prot_QRJ67644.1_1163
K00174
lcl|CP068031.1_prot_QRJ67793.1_1389
K00175
lcl|CP068031.1_prot_QRJ67792.1_1388
K00208
lcl|CP068031.1_prot_QRJ68015.1_1638
K00215
lcl|CP068031.1_prot_QRJ67726.1_1287
K00231
lcl|CP068031.1_prot_QRJ69053.1_908
K00239
lcl|CP068031.1_prot_QRJ67904.1_1511
K00240
lcl|CP068031.1_prot_QRJ67903.1_1510
K00241
lcl|CP068031.1_prot_QRJ67905.1_1512
K00254
lcl|CP068031.1_prot_QRJ68622.1_324
K00259
lcl|CP068031.1_prot_QRJ69105.1_986, lcl|CP068031.1_prot_QRJ68418.1_2179
K00260
lcl|CP068031.1_prot_QRJ68043.1_1677
K00265
lcl|CP068031.1_prot_2080
K00266
lcl|CP068031.1_prot_2079
K00282
lcl|CP068031.1_prot_QRJ67625.1_1140
K00283
lcl|CP068031.1_prot_QRJ67626.1_1141
K00286
lcl|CP068031.1_prot_1175
K00287
lcl|CP068031.1_prot_QRJ67704.1_1247
K00294
lcl|CP068031.1_prot_343
K00318
lcl|CP068031.1_prot_933
K00362
lcl|CP068031.1_prot_QRJ68713.1_470
K00363
lcl|CP068031.1_prot_QRJ68714.1_471
K00364
lcl|CP068031.1_prot_QRJ67761.1_1340
K00370
lcl|CP068031.1_prot_QRJ68716.1_473
K00371
lcl|CP068031.1_prot_QRJ68717.1_474
K00374
lcl|CP068031.1_prot_QRJ68719.1_476
K00380
lcl|CP068031.1_prot_275
K00381
lcl|CP068031.1_prot_276
K00382
lcl|CP068031.1_prot_156, lcl|CP068031.1_prot_QRJ67642.1_1161, lcl|CP068031.1_prot_QRJ67950.1_1559
K00383
lcl|CP068031.1_prot_272
K00390
lcl|CP068031.1_prot_274
K00432
lcl|CP068031.1_prot_QRJ67779.1_1373
K00435
lcl|CP068031.1_prot_QRJ68260.1_1958
K00459
lcl|CP068031.1_prot_1714
K00491
lcl|CP068031.1_prot_825
K00525
lcl|CP068031.1_prot_QRJ68158.1_1818
K00526
lcl|CP068031.1_prot_QRJ68157.1_1817
K00549
lcl|CP068031.1_prot_2148
K00560
lcl|CP068031.1_prot_QRJ67703.1_1246
K00600
lcl|CP068031.1_prot_QRJ68909.1_724
K00602
lcl|CP068031.1_prot_QRJ67969.1_1581
K00605
lcl|CP068031.1_prot_QRJ67624.1_1139
K00606
lcl|CP068031.1_prot_QRJ68616.1_315
K00609
lcl|CP068031.1_prot_QRJ67874.1_1478
K00611
lcl|CP068031.1_prot_QRJ68508.1_133, lcl|CP068031.1_prot_QRJ68558.1_228
K00615
lcl|CP068031.1_prot_QRJ67758.1_1335
K00616
lcl|CP068031.1_prot_QRJ69063.1_922
K00620
lcl|CP068031.1_prot_1149
K00625
lcl|CP068031.1_prot_QRJ68259.1_1957
K00626
lcl|CP068031.1_prot_1970, lcl|CP068031.1_prot_QRJ68401.1_2150
K00627
lcl|CP068031.1_prot_QRJ67951.1_1560
K00639
lcl|CP068031.1_prot_2000
K00640
lcl|CP068031.1_prot_QRJ68565.1_236, lcl|CP068031.1_prot_QRJ69260.1_2022
K00641
lcl|CP068031.1_prot_13
K00645
lcl|CP068031.1_prot_QRJ67847.1_1447, lcl|CP068032.1_prot_QRJ69282.1_2189
K00648
lcl|CP068031.1_prot_QRJ68027.1_1659
K00652
lcl|CP068031.1_prot_52
K00655
lcl|CP068031.1_prot_QRJ69094.1_969
K00656
lcl|CP068031.1_prot_QRJ68496.1_114
K00657
lcl|CP068031.1_prot_QRJ68350.1_2071
K00658
lcl|CP068031.1_prot_1267
K00681
lcl|CP068031.1_prot_QRJ68651.1_368
K00756
lcl|CP068031.1_prot_QRJ68890.1_700
K00759
lcl|CP068031.1_prot_QRJ69164.1_1048
K00760
lcl|CP068031.1_prot_QRJ68320.1_2041
K00761
lcl|CP068031.1_prot_QRJ68910.1_725
K00762
lcl|CP068031.1_prot_QRJ67869.1_1473
K00763
lcl|CP068031.1_prot_QRJ68981.1_826
K00764
lcl|CP068031.1_prot_QRJ67972.1_1584
K00765
lcl|CP068031.1_prot_170
K00766
lcl|CP068031.1_prot_1313
K00788
lcl|CP068031.1_prot_QRJ68929.1_745
K00789
lcl|CP068031.1_prot_QRJ69057.1_916
K00790
lcl|CP068031.1_prot_QRJ68898.1_713, lcl|CP068031.1_prot_QRJ68921.1_737
K00791
lcl|CP068031.1_prot_QRJ67781.1_1375
K00793
lcl|CP068031.1_prot_QRJ69069.1_930
K00794
lcl|CP068031.1_prot_QRJ69071.1_932
K00796
lcl|CP068031.1_prot_QRJ68316.1_2037
K00800
lcl|CP068031.1_prot_QRJ67676.1_1205
K00817
lcl|CP068031.1_prot_172
K00819
lcl|CP068031.1_prot_1678
K00820
lcl|CP068031.1_prot_QRJ68877.1_686
K00821
lcl|CP068031.1_prot_1151
K00824
lcl|CP068031.1_prot_947
K00826
lcl|CP068031.1_prot_QRJ68281.1_1995
K00833
lcl|CP068031.1_prot_QRJ68462.1_51
K00841
lcl|CP068031.1_prot_QRJ67993.1_1608
K00845
lcl|CP068031.1_prot_QRJ67619.1_1129
K00850
lcl|CP068031.1_prot_QRJ69115.1_996
K00851
lcl|CP068031.1_prot_404
K00852
lcl|CP068031.1_prot_QRJ68654.1_371
K00853
lcl|CP068031.1_prot_QRJ69204.1_531
K00854
lcl|CP068031.1_prot_372
K00857
lcl|CP068031.1_prot_QRJ68903.1_718
K00858
lcl|CP068031.1_prot_QRJ69245.1_1642
K00859
lcl|CP068031.1_prot_QRJ69124.1_1005
K00860
lcl|CP068031.1_prot_281
K00864
lcl|CP068031.1_prot_QRJ67783.1_1378
K00865
lcl|CP068031.1_prot_QRJ68700.1_449, lcl|CP068031.1_prot_QRJ68152.1_1807
K00868
lcl|CP068031.1_prot_QRJ69258.1_1966
K00869
lcl|CP068031.1_prot_QRJ68256.1_1952
K00872
lcl|CP068031.1_prot_QRJ67767.1_1347
K00873
lcl|CP068031.1_prot_QRJ69116.1_997
K00876
lcl|CP068031.1_prot_QRJ67568.1_1070
K00878
lcl|CP068031.1_prot_QRJ68928.1_744
K00882
lcl|CP068031.1_prot_QRJ68179.1_1851
K00891
lcl|CP068031.1_prot_QRJ67623.1_1138
K00917
lcl|CP068031.1_prot_656
K00919
lcl|CP068031.1_prot_QRJ68335.1_2056
K00925
lcl|CP068031.1_prot_QRJ69103.1_984
K00926
lcl|CP068031.1_prot_QRJ68507.1_132
K00927
lcl|CP068031.1_prot_QRJ68121.1_1772
K00928
lcl|CP068031.1_prot_QRJ69232.1_1290
K00930
lcl|CP068031.1_prot_1150
K00938
lcl|CP068031.1_prot_QRJ68254.1_1950
K00939
lcl|CP068031.1_prot_QRJ68841.1_639
K00940
lcl|CP068031.1_prot_QRJ67673.1_1202
K00941
lcl|CP068031.1_prot_QRJ68927.1_743
K00942
lcl|CP068031.1_prot_QRJ67866.1_1469
K00943
lcl|CP068031.1_prot_QRJ68348.1_2069
K00945
lcl|CP068031.1_prot_QRJ67665.1_1194
K00948
lcl|CP068031.1_prot_QRJ68330.1_2051
K00949
lcl|CP068031.1_prot_QRJ67855.1_1456
K00950
lcl|CP068031.1_prot_QRJ68314.1_2035
K00954
lcl|CP068031.1_prot_QRJ67921.1_1529
K00958
lcl|CP068031.1_prot_280
K00963
lcl|CP068031.1_prot_QRJ68676.1_406
K00969
lcl|CP068031.1_prot_QRJ67580.1_1083
K00981
lcl|CP068031.1_prot_QRJ67819.1_1417
K00995
lcl|CP068031.1_prot_QRJ67799.1_1395
K01000
lcl|CP068031.1_prot_QRJ67891.1_1496
K01006
lcl|CP068031.1_prot_QRJ68606.1_296
K01012
lcl|CP068031.1_prot_QRJ68510.1_136
K01046
lcl|CP068031.1_prot_QRJ68519.1_148, lcl|CP068031.1_prot_QRJ68533.1_179, lcl|CP068031.1_prot_QRJ68414.1_2169
K01054
lcl|CP068031.1_prot_QRJ69192.1_159
K01069
lcl|CP068031.1_prot_QRJ67621.1_1131
K01071
lcl|CP068031.1_prot_QRJ68464.1_57
K01077
lcl|CP068031.1_prot_QRJ68586.1_259
K01081
lcl|CP068031.1_prot_QRJ68073.1_1711
K01091
lcl|CP068031.1_prot_QRJ68280.1_1991
K01092
lcl|CP068031.1_prot_557, lcl|CP068031.1_prot_QRJ67940.1_1548
K01119
lcl|CP068031.1_prot_1626
K01139
lcl|CP068031.1_prot_QRJ69165.1_1049
K01179
lcl|CP068031.1_prot_106
K01187
lcl|CP068031.1_prot_1171
K01193
lcl|CP068031.1_prot_QRJ68954.1_791
K01220
lcl|CP068031.1_prot_660
K01226
lcl|CP068031.1_prot_2077
K01239
lcl|CP068031.1_prot_QRJ68795.1_585
K01243
lcl|CP068031.1_prot_QRJ67575.1_1078
K01255
lcl|CP068031.1_prot_QRJ68056.1_1693
K01424
lcl|CP068031.1_prot_1193
K01428
lcl|CP068031.1_prot_QRJ68791.1_580
K01429
lcl|CP068031.1_prot_QRJ68792.1_581
K01430
lcl|CP068031.1_prot_QRJ68793.1_582
K01439
lcl|CP068031.1_prot_117, lcl|CP068031.1_prot_QRJ68555.1_224, lcl|CP068031.1_prot_QRJ69079.1_946
K01443
lcl|CP068031.1_prot_QRJ68177.1_1849
K01465
lcl|CP068031.1_prot_QRJ67873.1_1477
K01468
lcl|CP068031.1_prot_QRJ68766.1_539
K01478
lcl|CP068031.1_prot_QRJ68557.1_227
K01479
lcl|CP068031.1_prot_QRJ68764.1_536
K01489
lcl|CP068031.1_prot_QRJ67600.1_1108
K01491
lcl|CP068031.1_prot_QRJ67979.1_1591
K01493
lcl|CP068031.1_prot_QRJ67583.1_1088
K01512
lcl|CP068031.1_prot_1276
K01515
lcl|CP068031.1_prot_QRJ67651.1_1178
K01524
lcl|CP068031.1_prot_QRJ68680.1_415
K01560
lcl|CP068031.1_prot_1503
K01579
lcl|CP068031.1_prot_317
K01586
lcl|CP068031.1_prot_QRJ67722.1_1283
K01588
lcl|CP068031.1_prot_QRJ67978.1_1590
K01589
lcl|CP068031.1_prot_QRJ67977.1_1589
K01590
lcl|CP068031.1_prot_QRJ69189.1_112
K01591
lcl|CP068031.1_prot_QRJ67870.1_1474
K01597
lcl|CP068031.1_prot_QRJ68255.1_1951
K01599
lcl|CP068031.1_prot_QRJ69051.1_906
K01609
lcl|CP068031.1_prot_1312
K01610
lcl|CP068031.1_prot_915
K01619
lcl|CP068031.1_prot_QRJ68889.1_699
K01620
lcl|CP068031.1_prot_QRJ67773.1_1361
K01623
lcl|CP068031.1_prot_QRJ68609.1_300
K01624
lcl|CP068031.1_prot_QRJ68897.1_712
K01633
lcl|CP068031.1_prot_QRJ68315.1_2036
K01635
lcl|CP068031.1_prot_657
K01641
lcl|CP068031.1_prot_QRJ68636.1_349
K01647
lcl|CP068031.1_prot_QRJ69118.1_999
K01649
lcl|CP068031.1_prot_774
K01652
lcl|CP068031.1_prot_QRJ68613.1_312
K01653
lcl|CP068031.1_prot_776
K01657
lcl|CP068031.1_prot_1315
K01658
lcl|CP068031.1_prot_QRJ67745.1_1314
K01661
lcl|CP068031.1_prot_QRJ67994.1_1609
K01679
lcl|CP068031.1_prot_QRJ69033.1_887
K01681
lcl|CP068031.1_prot_QRJ67753.1_1328
K01687
lcl|CP068031.1_prot_778
K01689
lcl|CP068031.1_prot_QRJ68118.1_1769
K01693
lcl|CP068031.1_prot_173
K01695
lcl|CP068031.1_prot_1309
K01696
lcl|CP068031.1_prot_1310
K01698
lcl|CP068031.1_prot_QRJ69141.1_1023
K01704
lcl|CP068031.1_prot_771
K01712
lcl|CP068031.1_prot_538
K01714
lcl|CP068031.1_prot_QRJ67727.1_1288
K01733
lcl|CP068031.1_prot_1348
K01735
lcl|CP068031.1_prot_QRJ67675.1_1204
K01736
lcl|CP068031.1_prot_QRJ67674.1_1203
K01737
lcl|CP068031.1_prot_QRJ69253.1_1839
K01738
lcl|CP068031.1_prot_QRJ68317.1_2038
K01739
lcl|CP068031.1_prot_QRJ68400.1_2146
K01745
lcl|CP068031.1_prot_8
K01749
lcl|CP068031.1_prot_QRJ69140.1_1022
K01750
lcl|CP068031.1_prot_1998
K01752
lcl|CP068031.1_prot_QRJ68656.1_374, lcl|CP068031.1_prot_QRJ68657.1_375
K01754
lcl|CP068031.1_prot_770, lcl|CP068031.1_prot_QRJ68419.1_2180
K01755
lcl|CP068031.1_prot_QRJ68041.1_1675
K01756
lcl|CP068031.1_prot_QRJ68985.1_830
K01760
lcl|CP068031.1_prot_2147
K01772
lcl|CP068031.1_prot_QRJ69052.1_907
K01775
lcl|CP068031.1_prot_QRJ68941.1_761, lcl|CP068031.1_prot_QRJ67723.1_1284
K01776
lcl|CP068031.1_prot_QRJ67902.1_1509
K01783
lcl|CP068031.1_prot_QRJ67856.1_1457
K01785
lcl|CP068031.1_prot_QRJ68761.1_532
K01791
lcl|CP068031.1_prot_QRJ69209.1_726
K01803
lcl|CP068031.1_prot_QRJ68120.1_1771
K01807
lcl|CP068031.1_prot_QRJ68762.1_534
K01809
lcl|CP068031.1_prot_QRJ68545.1_211, lcl|CP068031.1_prot_QRJ68884.1_693
K01810
lcl|CP068031.1_prot_QRJ68039.1_1673
K01814
lcl|CP068031.1_prot_175
K01817
lcl|CP068031.1_prot_QRJ67744.1_1311
K01819
lcl|CP068031.1_prot_QRJ68854.1_654, lcl|CP068031.1_prot_655
K01823
lcl|CP068031.1_prot_QRJ68755.1_522
K01834
lcl|CP068031.1_prot_QRJ68703.1_453, lcl|CP068031.1_prot_2132
K01835
lcl|CP068031.1_prot_QRJ67988.1_1601
K01839
lcl|CP068031.1_prot_QRJ68457.1_42, lcl|CP068031.1_prot_701
K01845
lcl|CP068031.1_prot_QRJ69024.1_874, lcl|CP068031.1_prot_QRJ69142.1_1024
K01874
lcl|CP068031.1_prot_QRJ68340.1_2061
K01895
lcl|CP068031.1_prot_295, lcl|CP068031.1_prot_964
K01902
lcl|CP068031.1_prot_QRJ67830.1_1430
K01903
lcl|CP068031.1_prot_QRJ67831.1_1431
K01906
lcl|CP068031.1_prot_QRJ68463.1_53
K01911
lcl|CP068031.1_prot_QRJ69055.1_910
K01915
lcl|CP068031.1_prot_QRJ67776.1_1369
K01916
lcl|CP068031.1_prot_QRJ68982.1_827
K01918
lcl|CP068031.1_prot_QRJ68617.1_316
K01921
lcl|CP068031.1_prot_QRJ68936.1_754
K01923
lcl|CP068031.1_prot_QRJ67976.1_1588
K01924
lcl|CP068031.1_prot_QRJ69086.1_957
K01925
lcl|CP068031.1_prot_QRJ67890.1_1495
K01929
lcl|CP068031.1_prot_QRJ68937.1_755
K01933
lcl|CP068031.1_prot_QRJ67971.1_1583
K01934
lcl|CP068031.1_prot_QRJ67616.1_1126
K01935
lcl|CP068031.1_prot_50
K01937
lcl|CP068031.1_prot_QRJ68895.1_710
K01938
lcl|CP068031.1_prot_QRJ69090.1_965
K01939
lcl|CP068031.1_prot_QRJ68441.1_18
K01940
lcl|CP068031.1_prot_QRJ68040.1_1674
K01945
lcl|CP068031.1_prot_QRJ67968.1_1580
K01951
lcl|CP068031.1_prot_QRJ68376.1_2115
K01955
lcl|CP068031.1_prot_QRJ67871.1_1475
K01956
lcl|CP068031.1_prot_QRJ67872.1_1476
K01958
lcl|CP068031.1_prot_QRJ67933.1_1541
K01961
lcl|CP068031.1_prot_QRJ69223.1_1075, lcl|CP068031.1_prot_QRJ67634.1_1153
K01962
lcl|CP068031.1_prot_QRJ69114.1_995
K01963
lcl|CP068031.1_prot_QRJ69113.1_994
K02078
lcl|CP068031.1_prot_QRJ67845.1_1445
K02108
lcl|CP068031.1_prot_QRJ68912.1_728
K02109
lcl|CP068031.1_prot_QRJ68914.1_730
K02110
lcl|CP068031.1_prot_QRJ68913.1_729
K02111
lcl|CP068031.1_prot_QRJ68916.1_732
K02112
lcl|CP068031.1_prot_QRJ68918.1_734
K02113
lcl|CP068031.1_prot_QRJ68915.1_731
K02114
lcl|CP068031.1_prot_QRJ68919.1_735
K02115
lcl|CP068031.1_prot_QRJ68917.1_733
K02160
lcl|CP068031.1_prot_QRJ67572.1_1074, lcl|CP068031.1_prot_QRJ67633.1_1152
K02257
lcl|CP068031.1_prot_QRJ67931.1_1539
K02259
lcl|CP068031.1_prot_QRJ67932.1_1540
K02291
lcl|CP068031.1_prot_QRJ68627.1_334
K02303
lcl|CP068031.1_prot_QRJ68594.1_277, lcl|CP068031.1_prot_QRJ68715.1_472
K02304
lcl|CP068031.1_prot_QRJ68595.1_278
K02372
lcl|CP068031.1_prot_QRJ68922.1_738
K02428
lcl|CP068031.1_prot_QRJ67901.1_1508
K02433
lcl|CP068031.1_prot_QRJ68992.1_838
K02434
lcl|CP068031.1_prot_QRJ68993.1_839
K02435
lcl|CP068031.1_prot_QRJ68991.1_837
K02437
lcl|CP068031.1_prot_QRJ68087.1_1735
K02474
lcl|CP068031.1_prot_QRJ68581.1_253
K02492
lcl|CP068031.1_prot_QRJ69138.1_1020
K02501
lcl|CP068031.1_prot_QRJ68530.1_174
K02548
lcl|CP068031.1_prot_QRJ67997.1_1613
K02549
lcl|CP068031.1_prot_QRJ69056.1_911
K02551
lcl|CP068031.1_prot_QRJ67996.1_1611
K02552
lcl|CP068031.1_prot_QRJ69243.1_1612
K02563
lcl|CP068031.1_prot_QRJ67710.1_1255
K02564
lcl|CP068031.1_prot_QRJ68269.1_1975
K02770
lcl|CP068031.1_prot_QRJ68546.1_212, lcl|CP068031.1_prot_QRJ68178.1_1850
K02777
lcl|CP068031.1_prot_QRJ67706.1_1251
K02788
lcl|CP068031.1_prot_659
K02825
lcl|CP068031.1_prot_QRJ67876.1_1480
K02826
lcl|CP068031.1_prot_QRJ67983.1_1595
K02827
lcl|CP068031.1_prot_QRJ67984.1_1596
K02828
lcl|CP068031.1_prot_QRJ67985.1_1597
K02829
lcl|CP068031.1_prot_QRJ67986.1_1598
K02851
lcl|CP068031.1_prot_QRJ68147.1_1802
K03149
lcl|CP068031.1_prot_391
K03151
lcl|CP068031.1_prot_QRJ69100.1_980
K03153
lcl|CP068031.1_prot_393
K03183
lcl|CP068031.1_prot_QRJ67671.1_1200
K03367
lcl|CP068031.1_prot_QRJ68065.1_1703
K03429
lcl|CP068031.1_prot_QRJ68011.1_1633
K03431
lcl|CP068031.1_prot_QRJ68876.1_685
K03524
lcl|CP068031.1_prot_QRJ67682.1_1213
K03621
lcl|CP068031.1_prot_QRJ67848.1_1448
K03635
lcl|CP068031.1_prot_QRJ68805.1_597
K03637
lcl|CP068031.1_prot_QRJ68802.1_594
K03638
lcl|CP068031.1_prot_QRJ68801.1_593
K03639
lcl|CP068031.1_prot_QRJ68808.1_600
K03644
lcl|CP068031.1_prot_QRJ68072.1_1710
K03693
lcl|CP068031.1_prot_QRJ69091.1_966
K03707
lcl|CP068031.1_prot_QRJ68926.1_742
K03750
lcl|CP068031.1_prot_QRJ68803.1_595
K03752
lcl|CP068031.1_prot_QRJ68807.1_599
K03778
lcl|CP068031.1_prot_337, lcl|CP068031.1_prot_380
K03781
lcl|CP068031.1_prot_QRJ67764.1_1343
K03784
lcl|CP068031.1_prot_QRJ68888.1_698
K03785
lcl|CP068031.1_prot_QRJ68091.1_1739
K03816
lcl|CP068031.1_prot_QRJ68379.1_2118
K04041
lcl|CP068031.1_prot_QRJ68667.1_388
K04042
lcl|CP068031.1_prot_QRJ68331.1_2052
K04072
lcl|CP068031.1_prot_QRJ68164.1_1824
K04487
lcl|CP068031.1_prot_QRJ69221.1_979, lcl|CP068031.1_prot_QRJ69175.1_1059
K04517
lcl|CP068031.1_prot_1316
K04518
lcl|CP068031.1_prot_824
K05352
lcl|CP068031.1_prot_1993
K05362
lcl|CP068031.1_prot_QRJ68010.1_1632
K05366
lcl|CP068031.1_prot_QRJ67688.1_1219
K05577
lcl|CP068031.1_prot_2104
K05822
lcl|CP068031.1_prot_QRJ67725.1_1286
K05878
lcl|CP068031.1_prot_QRJ68512.1_138
K05879
lcl|CP068031.1_prot_QRJ68513.1_139
K05881
lcl|CP068031.1_prot_QRJ68514.1_140
K06131
lcl|CP068031.1_prot_QRJ68931.1_748, lcl|CP068031.1_prot_QRJ69235.1_1359
K06209
lcl|CP068031.1_prot_QRJ69156.1_1040
K06215
lcl|CP068031.1_prot_QRJ68311.1_2032
K06881
lcl|CP068031.1_prot_QRJ69110.1_991
K06920
lcl|CP068031.1_prot_QRJ68172.1_1838
K06949
lcl|CP068031.1_prot_QRJ67857.1_1458
K07009
lcl|CP068031.1_prot_QRJ69001.1_847
K07029
lcl|CP068031.1_prot_QRJ68994.1_840
K07104
lcl|CP068031.1_prot_QRJ67879.1_1484
K07106
lcl|CP068031.1_prot_QRJ68776.1_553
K07160
lcl|CP068031.1_prot_QRJ67573.1_1076
K07173
lcl|CP068031.1_prot_QRJ68892.1_703
K07248
lcl|CP068031.1_prot_QRJ68664.1_385
K07258
lcl|CP068031.1_prot_QRJ68527.1_166
K07404
lcl|CP068031.1_prot_QRJ68976.1_819
K07816
lcl|CP068031.1_prot_QRJ68672.1_399, lcl|CP068031.1_prot_QRJ68018.1_1643
K08093
lcl|CP068031.1_prot_QRJ68268.1_1974
K08094
lcl|CP068031.1_prot_QRJ68267.1_1973
K08591
lcl|CP068031.1_prot_QRJ67751.1_1326
K08679
lcl|CP068031.1_prot_QRJ68580.1_252
K08680
lcl|CP068031.1_prot_QRJ67995.1_1610
K08681
lcl|CP068031.1_prot_QRJ69261.1_2031
K08969
lcl|CP068031.1_prot_336
K09007
lcl|CP068031.1_prot_QRJ68272.1_1978
K09457
lcl|CP068031.1_prot_QRJ68161.1_1821
K09458
lcl|CP068031.1_prot_QRJ68026.1_1658
K09680
lcl|CP068031.1_prot_QRJ68893.1_707
K09698
lcl|CP068031.1_prot_QRJ68303.1_2023
K09699
lcl|CP068031.1_prot_QRJ69228.1_1164
K09769
lcl|CP068031.1_prot_QRJ67794.1_1390
K09903
lcl|CP068031.1_prot_QRJ67822.1_1420
K10026
lcl|CP068031.1_prot_QRJ68173.1_1840
K10027
lcl|CP068031.1_prot_335
K10810
lcl|CP068031.1_prot_QRJ69198.1_394
K11175
lcl|CP068031.1_prot_QRJ67970.1_1582
K11693
lcl|CP068031.1_prot_QRJ68813.1_606
K11694
lcl|CP068031.1_prot_QRJ67742.1_1307
K11695
lcl|CP068031.1_prot_QRJ67741.1_1306
K11717
lcl|CP068031.1_prot_QRJ68080.1_1725
K11752
lcl|CP068031.1_prot_QRJ69068.1_929
K11753
lcl|CP068031.1_prot_QRJ67809.1_1406
K11754
lcl|CP068031.1_prot_QRJ69146.1_1029
K11755
lcl|CP068031.1_prot_QRJ68531.1_177
K12410
lcl|CP068031.1_prot_QRJ68853.1_652
K12552
lcl|CP068031.1_prot_QRJ67892.1_1497
K12554
lcl|CP068031.1_prot_QRJ68708.1_461
K13038
lcl|CP068031.1_prot_QRJ67864.1_1467
K13789
lcl|CP068031.1_prot_QRJ67639.1_1158
K13853
lcl|CP068031.1_prot_QRJ69088.1_960
K13953
lcl|CP068031.1_prot_QRJ68248.1_1941
K14188
lcl|CP068031.1_prot_QRJ68063.1_1701
K14652
lcl|CP068031.1_prot_QRJ69070.1_931
K15519
lcl|CP068031.1_prot_QRJ68278.1_1988
K15633
lcl|CP068031.1_prot_QRJ68119.1_1770
K16869
lcl|CP068031.1_prot_QRJ68258.1_1956
K16937
lcl|CP068031.1_prot_1843
K17216
lcl|CP068031.1_prot_QRJ68360.1_2093
K17217
lcl|CP068031.1_prot_2092
K19005
lcl|CP068031.1_prot_QRJ68167.1_1832
K19222
lcl|CP068031.1_prot_QRJ68054.1_1691
K19285
lcl|CP068031.1_prot_QRJ68383.1_2126
K19745
lcl|CP068031.1_prot_QRJ68735.1_498
K20118
lcl|CP068031.1_prot_QRJ68644.1_357
K21030
lcl|CP068031.1_prot_1994
K21064
lcl|CP068031.1_prot_QRJ68032.1_1664
K21636
lcl|CP068031.1_prot_QRJ68598.1_284
K21898
lcl|CP068031.1_prot_QRJ68862.1_670
K22212
lcl|CP068031.1_prot_109
K23257
lcl|CP068031.1_prot_QRJ69059.1_918
K23264
lcl|CP068031.1_prot_QRJ67975.1_1587
K23265
lcl|CP068031.1_prot_QRJ67974.1_1586
K23269
lcl|CP068031.1_prot_QRJ67973.1_1585
K23393
lcl|CP068031.1_prot_QRJ69000.1_846
K23446
lcl|CP068031.1_prot_QRJ68859.1_667
K23447
lcl|CP068031.1_prot_QRJ68861.1_669
K23734
lcl|CP068031.1_prot_QRJ67628.1_1143
01110 Biosynthesis of secondary metabolites (220)
K00013
lcl|CP068031.1_prot_QRJ68529.1_171
K00014
lcl|CP068031.1_prot_QRJ67578.1_1081
K00015
lcl|CP068031.1_prot_QRJ68067.1_1705
K00016
lcl|CP068031.1_prot_311
K00024
lcl|CP068031.1_prot_QRJ68184.1_1859
K00031
lcl|CP068031.1_prot_QRJ69119.1_1000
K00033
lcl|CP068031.1_prot_QRJ67647.1_1170
K00036
lcl|CP068031.1_prot_1173
K00052
lcl|CP068031.1_prot_QRJ68948.1_773
K00053
lcl|CP068031.1_prot_775
K00054
lcl|CP068031.1_prot_QRJ68637.1_350
K00057
lcl|CP068031.1_prot_QRJ67668.1_1197
K00058
lcl|CP068031.1_prot_972
K00059
lcl|CP068031.1_prot_QRJ67801.1_1398, lcl|CP068031.1_prot_QRJ67846.1_1446, lcl|CP068031.1_prot_QRJ68279.1_1989
K00077
lcl|CP068031.1_prot_116, lcl|CP068031.1_prot_QRJ68615.1_314, lcl|CP068031.1_prot_438
K00088
lcl|CP068031.1_prot_QRJ68377.1_2116
K00111
lcl|CP068031.1_prot_QRJ67782.1_1377
K00116
lcl|CP068031.1_prot_QRJ68454.1_36, lcl|CP068031.1_prot_QRJ68525.1_160, lcl|CP068031.1_prot_QRJ68608.1_298, lcl|CP068031.1_prot_QRJ68742.1_505
K00128
lcl|CP068031.1_prot_QRJ68900.1_715, lcl|CP068031.1_prot_QRJ68977.1_820
K00133
lcl|CP068031.1_prot_QRJ67728.1_1289
K00134
lcl|CP068031.1_prot_QRJ68122.1_1773
K00145
lcl|CP068031.1_prot_1148
K00161
lcl|CP068031.1_prot_QRJ67953.1_1562
K00162
lcl|CP068031.1_prot_QRJ67952.1_1561
K00166
lcl|CP068031.1_prot_QRJ67643.1_1162
K00167
lcl|CP068031.1_prot_QRJ67644.1_1163
K00174
lcl|CP068031.1_prot_QRJ67793.1_1389
K00175
lcl|CP068031.1_prot_QRJ67792.1_1388
K00208
lcl|CP068031.1_prot_QRJ68015.1_1638
K00215
lcl|CP068031.1_prot_QRJ67726.1_1287
K00231
lcl|CP068031.1_prot_QRJ69053.1_908
K00239
lcl|CP068031.1_prot_QRJ67904.1_1511
K00240
lcl|CP068031.1_prot_QRJ67903.1_1510
K00241
lcl|CP068031.1_prot_QRJ67905.1_1512
K00265
lcl|CP068031.1_prot_2080
K00266
lcl|CP068031.1_prot_2079
K00282
lcl|CP068031.1_prot_QRJ67625.1_1140
K00283
lcl|CP068031.1_prot_QRJ67626.1_1141
K00286
lcl|CP068031.1_prot_1175
K00318
lcl|CP068031.1_prot_933
K00382
lcl|CP068031.1_prot_156, lcl|CP068031.1_prot_QRJ67642.1_1161, lcl|CP068031.1_prot_QRJ67950.1_1559
K00435
lcl|CP068031.1_prot_QRJ68260.1_1958
K00491
lcl|CP068031.1_prot_825
K00549
lcl|CP068031.1_prot_2148
K00600
lcl|CP068031.1_prot_QRJ68909.1_724
K00602
lcl|CP068031.1_prot_QRJ67969.1_1581
K00605
lcl|CP068031.1_prot_QRJ67624.1_1139
K00606
lcl|CP068031.1_prot_QRJ68616.1_315
K00611
lcl|CP068031.1_prot_QRJ68508.1_133, lcl|CP068031.1_prot_QRJ68558.1_228
K00615
lcl|CP068031.1_prot_QRJ67758.1_1335
K00616
lcl|CP068031.1_prot_QRJ69063.1_922
K00620
lcl|CP068031.1_prot_1149
K00626
lcl|CP068031.1_prot_1970, lcl|CP068031.1_prot_QRJ68401.1_2150
K00627
lcl|CP068031.1_prot_QRJ67951.1_1560
K00640
lcl|CP068031.1_prot_QRJ68565.1_236, lcl|CP068031.1_prot_QRJ69260.1_2022
K00641
lcl|CP068031.1_prot_13
K00645
lcl|CP068031.1_prot_QRJ67847.1_1447, lcl|CP068032.1_prot_QRJ69282.1_2189
K00655
lcl|CP068031.1_prot_QRJ69094.1_969
K00658
lcl|CP068031.1_prot_1267
K00760
lcl|CP068031.1_prot_QRJ68320.1_2041
K00764
lcl|CP068031.1_prot_QRJ67972.1_1584
K00765
lcl|CP068031.1_prot_170
K00766
lcl|CP068031.1_prot_1313
K00789
lcl|CP068031.1_prot_QRJ69057.1_916
K00791
lcl|CP068031.1_prot_QRJ67781.1_1375
K00793
lcl|CP068031.1_prot_QRJ69069.1_930
K00794
lcl|CP068031.1_prot_QRJ69071.1_932
K00800
lcl|CP068031.1_prot_QRJ67676.1_1205
K00805
lcl|CP068031.1_prot_QRJ67672.1_1201
K00806
lcl|CP068031.1_prot_QRJ67820.1_1418
K00817
lcl|CP068031.1_prot_172
K00819
lcl|CP068031.1_prot_1678
K00821
lcl|CP068031.1_prot_1151
K00826
lcl|CP068031.1_prot_QRJ68281.1_1995
K00841
lcl|CP068031.1_prot_QRJ67993.1_1608
K00845
lcl|CP068031.1_prot_QRJ67619.1_1129
K00850
lcl|CP068031.1_prot_QRJ69115.1_996
K00851
lcl|CP068031.1_prot_404
K00865
lcl|CP068031.1_prot_QRJ68700.1_449, lcl|CP068031.1_prot_QRJ68152.1_1807
K00869
lcl|CP068031.1_prot_QRJ68256.1_1952
K00872
lcl|CP068031.1_prot_QRJ67767.1_1347
K00873
lcl|CP068031.1_prot_QRJ69116.1_997
K00891
lcl|CP068031.1_prot_QRJ67623.1_1138
K00919
lcl|CP068031.1_prot_QRJ68335.1_2056
K00927
lcl|CP068031.1_prot_QRJ68121.1_1772
K00928
lcl|CP068031.1_prot_QRJ69232.1_1290
K00930
lcl|CP068031.1_prot_1150
K00938
lcl|CP068031.1_prot_QRJ68254.1_1950
K00939
lcl|CP068031.1_prot_QRJ68841.1_639
K00940
lcl|CP068031.1_prot_QRJ67673.1_1202
K00948
lcl|CP068031.1_prot_QRJ68330.1_2051
K00958
lcl|CP068031.1_prot_280
K00963
lcl|CP068031.1_prot_QRJ68676.1_406
K00981
lcl|CP068031.1_prot_QRJ67819.1_1417
K01006
lcl|CP068031.1_prot_QRJ68606.1_296
K01081
lcl|CP068031.1_prot_QRJ68073.1_1711
K01091
lcl|CP068031.1_prot_QRJ68280.1_1991
K01092
lcl|CP068031.1_prot_557, lcl|CP068031.1_prot_QRJ67940.1_1548
K01187
lcl|CP068031.1_prot_1171
K01193
lcl|CP068031.1_prot_QRJ68954.1_791
K01424
lcl|CP068031.1_prot_1193
K01478
lcl|CP068031.1_prot_QRJ68557.1_227
K01579
lcl|CP068031.1_prot_317
K01586
lcl|CP068031.1_prot_QRJ67722.1_1283
K01588
lcl|CP068031.1_prot_QRJ67978.1_1590
K01589
lcl|CP068031.1_prot_QRJ67977.1_1589
K01590
lcl|CP068031.1_prot_QRJ69189.1_112
K01597
lcl|CP068031.1_prot_QRJ68255.1_1951
K01599
lcl|CP068031.1_prot_QRJ69051.1_906
K01609
lcl|CP068031.1_prot_1312
K01610
lcl|CP068031.1_prot_915
K01620
lcl|CP068031.1_prot_QRJ67773.1_1361
K01623
lcl|CP068031.1_prot_QRJ68609.1_300
K01624
lcl|CP068031.1_prot_QRJ68897.1_712
K01641
lcl|CP068031.1_prot_QRJ68636.1_349
K01647
lcl|CP068031.1_prot_QRJ69118.1_999
K01649
lcl|CP068031.1_prot_774
K01652
lcl|CP068031.1_prot_QRJ68613.1_312
K01653
lcl|CP068031.1_prot_776
K01657
lcl|CP068031.1_prot_1315
K01658
lcl|CP068031.1_prot_QRJ67745.1_1314
K01661
lcl|CP068031.1_prot_QRJ67994.1_1609
K01679
lcl|CP068031.1_prot_QRJ69033.1_887
K01681
lcl|CP068031.1_prot_QRJ67753.1_1328
K01687
lcl|CP068031.1_prot_778
K01689
lcl|CP068031.1_prot_QRJ68118.1_1769
K01693
lcl|CP068031.1_prot_173
K01695
lcl|CP068031.1_prot_1309
K01696
lcl|CP068031.1_prot_1310
K01698
lcl|CP068031.1_prot_QRJ69141.1_1023
K01704
lcl|CP068031.1_prot_771
K01714
lcl|CP068031.1_prot_QRJ67727.1_1288
K01733
lcl|CP068031.1_prot_1348
K01735
lcl|CP068031.1_prot_QRJ67675.1_1204
K01736
lcl|CP068031.1_prot_QRJ67674.1_1203
K01738
lcl|CP068031.1_prot_QRJ68317.1_2038
K01739
lcl|CP068031.1_prot_QRJ68400.1_2146
K01749
lcl|CP068031.1_prot_QRJ69140.1_1022
K01750
lcl|CP068031.1_prot_1998
K01752
lcl|CP068031.1_prot_QRJ68656.1_374, lcl|CP068031.1_prot_QRJ68657.1_375
K01754
lcl|CP068031.1_prot_770, lcl|CP068031.1_prot_QRJ68419.1_2180
K01755
lcl|CP068031.1_prot_QRJ68041.1_1675
K01756
lcl|CP068031.1_prot_QRJ68985.1_830
K01760
lcl|CP068031.1_prot_2147
K01772
lcl|CP068031.1_prot_QRJ69052.1_907
K01783
lcl|CP068031.1_prot_QRJ67856.1_1457
K01785
lcl|CP068031.1_prot_QRJ68761.1_532
K01803
lcl|CP068031.1_prot_QRJ68120.1_1771
K01807
lcl|CP068031.1_prot_QRJ68762.1_534
K01809
lcl|CP068031.1_prot_QRJ68545.1_211, lcl|CP068031.1_prot_QRJ68884.1_693
K01810
lcl|CP068031.1_prot_QRJ68039.1_1673
K01814
lcl|CP068031.1_prot_175
K01817
lcl|CP068031.1_prot_QRJ67744.1_1311
K01823
lcl|CP068031.1_prot_QRJ68755.1_522
K01834
lcl|CP068031.1_prot_QRJ68703.1_453, lcl|CP068031.1_prot_2132
K01835
lcl|CP068031.1_prot_QRJ67988.1_1601
K01845
lcl|CP068031.1_prot_QRJ69024.1_874, lcl|CP068031.1_prot_QRJ69142.1_1024
K01895
lcl|CP068031.1_prot_295, lcl|CP068031.1_prot_964
K01902
lcl|CP068031.1_prot_QRJ67830.1_1430
K01903
lcl|CP068031.1_prot_QRJ67831.1_1431
K01911
lcl|CP068031.1_prot_QRJ69055.1_910
K01918
lcl|CP068031.1_prot_QRJ68617.1_316
K01923
lcl|CP068031.1_prot_QRJ67976.1_1588
K01933
lcl|CP068031.1_prot_QRJ67971.1_1583
K01940
lcl|CP068031.1_prot_QRJ68040.1_1674
K01945
lcl|CP068031.1_prot_QRJ67968.1_1580
K01961
lcl|CP068031.1_prot_QRJ69223.1_1075, lcl|CP068031.1_prot_QRJ67634.1_1153
K01962
lcl|CP068031.1_prot_QRJ69114.1_995
K01963
lcl|CP068031.1_prot_QRJ69113.1_994
K02078
lcl|CP068031.1_prot_QRJ67845.1_1445
K02160
lcl|CP068031.1_prot_QRJ67572.1_1074, lcl|CP068031.1_prot_QRJ67633.1_1152
K02257
lcl|CP068031.1_prot_QRJ67931.1_1539
K02259
lcl|CP068031.1_prot_QRJ67932.1_1540
K02291
lcl|CP068031.1_prot_QRJ68627.1_334
K02303
lcl|CP068031.1_prot_QRJ68594.1_277, lcl|CP068031.1_prot_QRJ68715.1_472
K02304
lcl|CP068031.1_prot_QRJ68595.1_278
K02437
lcl|CP068031.1_prot_QRJ68087.1_1735
K02492
lcl|CP068031.1_prot_QRJ69138.1_1020
K02501
lcl|CP068031.1_prot_QRJ68530.1_174
K02548
lcl|CP068031.1_prot_QRJ67997.1_1613
K02549
lcl|CP068031.1_prot_QRJ69056.1_911
K02551
lcl|CP068031.1_prot_QRJ67996.1_1611
K02552
lcl|CP068031.1_prot_QRJ69243.1_1612
K03183
lcl|CP068031.1_prot_QRJ67671.1_1200
K03621
lcl|CP068031.1_prot_QRJ67848.1_1448
K03781
lcl|CP068031.1_prot_QRJ67764.1_1343
K03784
lcl|CP068031.1_prot_QRJ68888.1_698
K03785
lcl|CP068031.1_prot_QRJ68091.1_1739
K03816
lcl|CP068031.1_prot_QRJ68379.1_2118
K04041
lcl|CP068031.1_prot_QRJ68667.1_388
K04072
lcl|CP068031.1_prot_QRJ68164.1_1824
K04517
lcl|CP068031.1_prot_1316
K04518
lcl|CP068031.1_prot_824
K04781
lcl|CP068031.1_prot_QRJ69187.1_71
K05822
lcl|CP068031.1_prot_QRJ67725.1_1286
K06209
lcl|CP068031.1_prot_QRJ69156.1_1040
K07029
lcl|CP068031.1_prot_QRJ68994.1_840
K07404
lcl|CP068031.1_prot_QRJ68976.1_819
K08591
lcl|CP068031.1_prot_QRJ67751.1_1326
K08680
lcl|CP068031.1_prot_QRJ67995.1_1610
K09699
lcl|CP068031.1_prot_QRJ69228.1_1164
K10027
lcl|CP068031.1_prot_335
K11175
lcl|CP068031.1_prot_QRJ67970.1_1582
K11752
lcl|CP068031.1_prot_QRJ69068.1_929
K11753
lcl|CP068031.1_prot_QRJ67809.1_1406
K11755
lcl|CP068031.1_prot_QRJ68531.1_177
K13789
lcl|CP068031.1_prot_QRJ67639.1_1158
K13853
lcl|CP068031.1_prot_QRJ69088.1_960
K13953
lcl|CP068031.1_prot_QRJ68248.1_1941
K14652
lcl|CP068031.1_prot_QRJ69070.1_931
K15633
lcl|CP068031.1_prot_QRJ68119.1_1770
K17217
lcl|CP068031.1_prot_2092
K19222
lcl|CP068031.1_prot_QRJ68054.1_1691
K21064
lcl|CP068031.1_prot_QRJ68032.1_1664
K21898
lcl|CP068031.1_prot_QRJ68862.1_670
K23264
lcl|CP068031.1_prot_QRJ67975.1_1587
K23265
lcl|CP068031.1_prot_QRJ67974.1_1586
K23269
lcl|CP068031.1_prot_QRJ67973.1_1585
K23446
lcl|CP068031.1_prot_QRJ68859.1_667
K23447
lcl|CP068031.1_prot_QRJ68861.1_669
01120 Microbial metabolism in diverse environments (114)
K00015
lcl|CP068031.1_prot_QRJ68067.1_1705
K00016
lcl|CP068031.1_prot_311
K00024
lcl|CP068031.1_prot_QRJ68184.1_1859
K00031
lcl|CP068031.1_prot_QRJ69119.1_1000
K00033
lcl|CP068031.1_prot_QRJ67647.1_1170
K00034
lcl|CP068031.1_prot_611
K00036
lcl|CP068031.1_prot_1173
K00058
lcl|CP068031.1_prot_972
K00116
lcl|CP068031.1_prot_QRJ68454.1_36, lcl|CP068031.1_prot_QRJ68525.1_160, lcl|CP068031.1_prot_QRJ68608.1_298, lcl|CP068031.1_prot_QRJ68742.1_505
K00123
lcl|CP068031.1_prot_559
K00128
lcl|CP068031.1_prot_QRJ68900.1_715, lcl|CP068031.1_prot_QRJ68977.1_820
K00133
lcl|CP068031.1_prot_QRJ67728.1_1289
K00134
lcl|CP068031.1_prot_QRJ68122.1_1773
K00161
lcl|CP068031.1_prot_QRJ67953.1_1562
K00162
lcl|CP068031.1_prot_QRJ67952.1_1561
K00174
lcl|CP068031.1_prot_QRJ67793.1_1389
K00175
lcl|CP068031.1_prot_QRJ67792.1_1388
K00215
lcl|CP068031.1_prot_QRJ67726.1_1287
K00239
lcl|CP068031.1_prot_QRJ67904.1_1511
K00240
lcl|CP068031.1_prot_QRJ67903.1_1510
K00241
lcl|CP068031.1_prot_QRJ67905.1_1512
K00260
lcl|CP068031.1_prot_QRJ68043.1_1677
K00265
lcl|CP068031.1_prot_2080
K00266
lcl|CP068031.1_prot_2079
K00362
lcl|CP068031.1_prot_QRJ68713.1_470
K00363
lcl|CP068031.1_prot_QRJ68714.1_471
K00370
lcl|CP068031.1_prot_QRJ68716.1_473
K00371
lcl|CP068031.1_prot_QRJ68717.1_474
K00374
lcl|CP068031.1_prot_QRJ68719.1_476
K00380
lcl|CP068031.1_prot_275
K00381
lcl|CP068031.1_prot_276
K00382
lcl|CP068031.1_prot_156, lcl|CP068031.1_prot_QRJ67642.1_1161, lcl|CP068031.1_prot_QRJ67950.1_1559
K00390
lcl|CP068031.1_prot_274
K00600
lcl|CP068031.1_prot_QRJ68909.1_724
K00615
lcl|CP068031.1_prot_QRJ67758.1_1335
K00616
lcl|CP068031.1_prot_QRJ69063.1_922
K00625
lcl|CP068031.1_prot_QRJ68259.1_1957
K00626
lcl|CP068031.1_prot_1970, lcl|CP068031.1_prot_QRJ68401.1_2150
K00627
lcl|CP068031.1_prot_QRJ67951.1_1560
K00640
lcl|CP068031.1_prot_QRJ68565.1_236, lcl|CP068031.1_prot_QRJ69260.1_2022
K00656
lcl|CP068031.1_prot_QRJ68496.1_114
K00658
lcl|CP068031.1_prot_1267
K00821
lcl|CP068031.1_prot_1151
K00845
lcl|CP068031.1_prot_QRJ67619.1_1129
K00850
lcl|CP068031.1_prot_QRJ69115.1_996
K00851
lcl|CP068031.1_prot_404
K00860
lcl|CP068031.1_prot_281
K00865
lcl|CP068031.1_prot_QRJ68700.1_449, lcl|CP068031.1_prot_QRJ68152.1_1807
K00872
lcl|CP068031.1_prot_QRJ67767.1_1347
K00873
lcl|CP068031.1_prot_QRJ69116.1_997
K00925
lcl|CP068031.1_prot_QRJ69103.1_984
K00926
lcl|CP068031.1_prot_QRJ68507.1_132
K00927
lcl|CP068031.1_prot_QRJ68121.1_1772
K00928
lcl|CP068031.1_prot_QRJ69232.1_1290
K00948
lcl|CP068031.1_prot_QRJ68330.1_2051
K00958
lcl|CP068031.1_prot_280
K01006
lcl|CP068031.1_prot_QRJ68606.1_296
K01101
lcl|CP068031.1_prot_QRJ68068.1_1706
K01428
lcl|CP068031.1_prot_QRJ68791.1_580
K01429
lcl|CP068031.1_prot_QRJ68792.1_581
K01430
lcl|CP068031.1_prot_QRJ68793.1_582
K01439
lcl|CP068031.1_prot_117, lcl|CP068031.1_prot_QRJ68555.1_224, lcl|CP068031.1_prot_QRJ69079.1_946
K01491
lcl|CP068031.1_prot_QRJ67979.1_1591
K01512
lcl|CP068031.1_prot_1276
K01560
lcl|CP068031.1_prot_1503
K01586
lcl|CP068031.1_prot_QRJ67722.1_1283
K01610
lcl|CP068031.1_prot_915
K01620
lcl|CP068031.1_prot_QRJ67773.1_1361
K01623
lcl|CP068031.1_prot_QRJ68609.1_300
K01624
lcl|CP068031.1_prot_QRJ68897.1_712
K01647
lcl|CP068031.1_prot_QRJ69118.1_999
K01679
lcl|CP068031.1_prot_QRJ69033.1_887
K01681
lcl|CP068031.1_prot_QRJ67753.1_1328
K01689
lcl|CP068031.1_prot_QRJ68118.1_1769
K01698
lcl|CP068031.1_prot_QRJ69141.1_1023
K01714
lcl|CP068031.1_prot_QRJ67727.1_1288
K01733
lcl|CP068031.1_prot_1348
K01738
lcl|CP068031.1_prot_QRJ68317.1_2038
K01749
lcl|CP068031.1_prot_QRJ69140.1_1022
K01783
lcl|CP068031.1_prot_QRJ67856.1_1457
K01785
lcl|CP068031.1_prot_QRJ68761.1_532
K01803
lcl|CP068031.1_prot_QRJ68120.1_1771
K01807
lcl|CP068031.1_prot_QRJ68762.1_534
K01810
lcl|CP068031.1_prot_QRJ68039.1_1673
K01834
lcl|CP068031.1_prot_QRJ68703.1_453, lcl|CP068031.1_prot_2132
K01835
lcl|CP068031.1_prot_QRJ67988.1_1601
K01845
lcl|CP068031.1_prot_QRJ69024.1_874, lcl|CP068031.1_prot_QRJ69142.1_1024
K01895
lcl|CP068031.1_prot_295, lcl|CP068031.1_prot_964
K01902
lcl|CP068031.1_prot_QRJ67830.1_1430
K01903
lcl|CP068031.1_prot_QRJ67831.1_1431
K01915
lcl|CP068031.1_prot_QRJ67776.1_1369
K01938
lcl|CP068031.1_prot_QRJ69090.1_965
K01958
lcl|CP068031.1_prot_QRJ67933.1_1541
K01961
lcl|CP068031.1_prot_QRJ69223.1_1075, lcl|CP068031.1_prot_QRJ67634.1_1153
K01962
lcl|CP068031.1_prot_QRJ69114.1_995
K01963
lcl|CP068031.1_prot_QRJ69113.1_994
K02160
lcl|CP068031.1_prot_QRJ67572.1_1074, lcl|CP068031.1_prot_QRJ67633.1_1152
K02303
lcl|CP068031.1_prot_QRJ68594.1_277, lcl|CP068031.1_prot_QRJ68715.1_472
K02304
lcl|CP068031.1_prot_QRJ68595.1_278
K02492
lcl|CP068031.1_prot_QRJ69138.1_1020
K02770
lcl|CP068031.1_prot_QRJ68546.1_212, lcl|CP068031.1_prot_QRJ68178.1_1850
K03778
lcl|CP068031.1_prot_337, lcl|CP068031.1_prot_380
K04041
lcl|CP068031.1_prot_QRJ68667.1_388
K04072
lcl|CP068031.1_prot_QRJ68164.1_1824
K06881
lcl|CP068031.1_prot_QRJ69110.1_991
K07104
lcl|CP068031.1_prot_QRJ67879.1_1484
K07248
lcl|CP068031.1_prot_QRJ68664.1_385
K07404
lcl|CP068031.1_prot_QRJ68976.1_819
K08093
lcl|CP068031.1_prot_QRJ68268.1_1974
K08094
lcl|CP068031.1_prot_QRJ68267.1_1973
K13953
lcl|CP068031.1_prot_QRJ68248.1_1941
K15633
lcl|CP068031.1_prot_QRJ68119.1_1770
K16937
lcl|CP068031.1_prot_1843
K22212
lcl|CP068031.1_prot_109
01200 Carbon metabolism (69)
K00024
lcl|CP068031.1_prot_QRJ68184.1_1859
K00027
lcl|CP068031.1_prot_QRJ69112.1_993
K00031
lcl|CP068031.1_prot_QRJ69119.1_1000
K00033
lcl|CP068031.1_prot_QRJ67647.1_1170
K00034
lcl|CP068031.1_prot_611
K00036
lcl|CP068031.1_prot_1173
K00058
lcl|CP068031.1_prot_972
K00116
lcl|CP068031.1_prot_QRJ68454.1_36, lcl|CP068031.1_prot_QRJ68525.1_160, lcl|CP068031.1_prot_QRJ68608.1_298, lcl|CP068031.1_prot_QRJ68742.1_505
K00123
lcl|CP068031.1_prot_559
K00134
lcl|CP068031.1_prot_QRJ68122.1_1773
K00161
lcl|CP068031.1_prot_QRJ67953.1_1562
K00162
lcl|CP068031.1_prot_QRJ67952.1_1561
K00174
lcl|CP068031.1_prot_QRJ67793.1_1389
K00175
lcl|CP068031.1_prot_QRJ67792.1_1388
K00239
lcl|CP068031.1_prot_QRJ67904.1_1511
K00240
lcl|CP068031.1_prot_QRJ67903.1_1510
K00241
lcl|CP068031.1_prot_QRJ67905.1_1512
K00282
lcl|CP068031.1_prot_QRJ67625.1_1140
K00283
lcl|CP068031.1_prot_QRJ67626.1_1141
K00382
lcl|CP068031.1_prot_156, lcl|CP068031.1_prot_QRJ67642.1_1161, lcl|CP068031.1_prot_QRJ67950.1_1559
K00600
lcl|CP068031.1_prot_QRJ68909.1_724
K00605
lcl|CP068031.1_prot_QRJ67624.1_1139
K00615
lcl|CP068031.1_prot_QRJ67758.1_1335
K00616
lcl|CP068031.1_prot_QRJ69063.1_922
K00625
lcl|CP068031.1_prot_QRJ68259.1_1957
K00626
lcl|CP068031.1_prot_1970, lcl|CP068031.1_prot_QRJ68401.1_2150
K00627
lcl|CP068031.1_prot_QRJ67951.1_1560
K00640
lcl|CP068031.1_prot_QRJ68565.1_236, lcl|CP068031.1_prot_QRJ69260.1_2022
K00658
lcl|CP068031.1_prot_1267
K00845
lcl|CP068031.1_prot_QRJ67619.1_1129
K00850
lcl|CP068031.1_prot_QRJ69115.1_996
K00851
lcl|CP068031.1_prot_404
K00873
lcl|CP068031.1_prot_QRJ69116.1_997
K00925
lcl|CP068031.1_prot_QRJ69103.1_984
K00926
lcl|CP068031.1_prot_QRJ68507.1_132
K00927
lcl|CP068031.1_prot_QRJ68121.1_1772
K00948
lcl|CP068031.1_prot_QRJ68330.1_2051
K01006
lcl|CP068031.1_prot_QRJ68606.1_296
K01491
lcl|CP068031.1_prot_QRJ67979.1_1591
K01610
lcl|CP068031.1_prot_915
K01623
lcl|CP068031.1_prot_QRJ68609.1_300
K01624
lcl|CP068031.1_prot_QRJ68897.1_712
K01647
lcl|CP068031.1_prot_QRJ69118.1_999
K01679
lcl|CP068031.1_prot_QRJ69033.1_887
K01681
lcl|CP068031.1_prot_QRJ67753.1_1328
K01689
lcl|CP068031.1_prot_QRJ68118.1_1769
K01738
lcl|CP068031.1_prot_QRJ68317.1_2038
K01752
lcl|CP068031.1_prot_QRJ68656.1_374, lcl|CP068031.1_prot_QRJ68657.1_375
K01754
lcl|CP068031.1_prot_770, lcl|CP068031.1_prot_QRJ68419.1_2180
K01783
lcl|CP068031.1_prot_QRJ67856.1_1457
K01803
lcl|CP068031.1_prot_QRJ68120.1_1771
K01807
lcl|CP068031.1_prot_QRJ68762.1_534
K01810
lcl|CP068031.1_prot_QRJ68039.1_1673
K01834
lcl|CP068031.1_prot_QRJ68703.1_453, lcl|CP068031.1_prot_2132
K01895
lcl|CP068031.1_prot_295, lcl|CP068031.1_prot_964
K01902
lcl|CP068031.1_prot_QRJ67830.1_1430
K01903
lcl|CP068031.1_prot_QRJ67831.1_1431
K01938
lcl|CP068031.1_prot_QRJ69090.1_965
K01958
lcl|CP068031.1_prot_QRJ67933.1_1541
K01961
lcl|CP068031.1_prot_QRJ69223.1_1075, lcl|CP068031.1_prot_QRJ67634.1_1153
K01962
lcl|CP068031.1_prot_QRJ69114.1_995
K01963
lcl|CP068031.1_prot_QRJ69113.1_994
K02160
lcl|CP068031.1_prot_QRJ67572.1_1074, lcl|CP068031.1_prot_QRJ67633.1_1152
K02437
lcl|CP068031.1_prot_QRJ68087.1_1735
K03781
lcl|CP068031.1_prot_QRJ67764.1_1343
K07404
lcl|CP068031.1_prot_QRJ68976.1_819
K08093
lcl|CP068031.1_prot_QRJ68268.1_1974
K08094
lcl|CP068031.1_prot_QRJ68267.1_1973
K15633
lcl|CP068031.1_prot_QRJ68119.1_1770
01210 2-Oxocarboxylic acid metabolism (17)
K00031
lcl|CP068031.1_prot_QRJ69119.1_1000
K00052
lcl|CP068031.1_prot_QRJ68948.1_773
K00053
lcl|CP068031.1_prot_775
K00133
lcl|CP068031.1_prot_QRJ67728.1_1289
K00145
lcl|CP068031.1_prot_1148
K00620
lcl|CP068031.1_prot_1149
K00821
lcl|CP068031.1_prot_1151
K00826
lcl|CP068031.1_prot_QRJ68281.1_1995
K00928
lcl|CP068031.1_prot_QRJ69232.1_1290
K00930
lcl|CP068031.1_prot_1150
K01647
lcl|CP068031.1_prot_QRJ69118.1_999
K01649
lcl|CP068031.1_prot_774
K01652
lcl|CP068031.1_prot_QRJ68613.1_312
K01653
lcl|CP068031.1_prot_776
K01681
lcl|CP068031.1_prot_QRJ67753.1_1328
K01687
lcl|CP068031.1_prot_778
K01704
lcl|CP068031.1_prot_771
01212 Fatty acid metabolism (11)
K00059
lcl|CP068031.1_prot_QRJ67801.1_1398, lcl|CP068031.1_prot_QRJ67846.1_1446, lcl|CP068031.1_prot_QRJ68279.1_1989
K00208
lcl|CP068031.1_prot_QRJ68015.1_1638
K00626
lcl|CP068031.1_prot_1970, lcl|CP068031.1_prot_QRJ68401.1_2150
K00645
lcl|CP068031.1_prot_QRJ67847.1_1447, lcl|CP068032.1_prot_QRJ69282.1_2189
K00648
lcl|CP068031.1_prot_QRJ68027.1_1659
K01961
lcl|CP068031.1_prot_QRJ69223.1_1075, lcl|CP068031.1_prot_QRJ67634.1_1153
K01962
lcl|CP068031.1_prot_QRJ69114.1_995
K01963
lcl|CP068031.1_prot_QRJ69113.1_994
K02160
lcl|CP068031.1_prot_QRJ67572.1_1074, lcl|CP068031.1_prot_QRJ67633.1_1152
K02372
lcl|CP068031.1_prot_QRJ68922.1_738
K09458
lcl|CP068031.1_prot_QRJ68026.1_1658
01230 Biosynthesis of amino acids (91)
K00013
lcl|CP068031.1_prot_QRJ68529.1_171
K00014
lcl|CP068031.1_prot_QRJ67578.1_1081
K00031
lcl|CP068031.1_prot_QRJ69119.1_1000
K00052
lcl|CP068031.1_prot_QRJ68948.1_773
K00053
lcl|CP068031.1_prot_775
K00058
lcl|CP068031.1_prot_972
K00133
lcl|CP068031.1_prot_QRJ67728.1_1289
K00134
lcl|CP068031.1_prot_QRJ68122.1_1773
K00145
lcl|CP068031.1_prot_1148
K00215
lcl|CP068031.1_prot_QRJ67726.1_1287
K00265
lcl|CP068031.1_prot_2080
K00266
lcl|CP068031.1_prot_2079
K00286
lcl|CP068031.1_prot_1175
K00549
lcl|CP068031.1_prot_2148
K00600
lcl|CP068031.1_prot_QRJ68909.1_724
K00611
lcl|CP068031.1_prot_QRJ68508.1_133, lcl|CP068031.1_prot_QRJ68558.1_228
K00615
lcl|CP068031.1_prot_QRJ67758.1_1335
K00616
lcl|CP068031.1_prot_QRJ69063.1_922
K00620
lcl|CP068031.1_prot_1149
K00640
lcl|CP068031.1_prot_QRJ68565.1_236, lcl|CP068031.1_prot_QRJ69260.1_2022
K00641
lcl|CP068031.1_prot_13
K00765
lcl|CP068031.1_prot_170
K00766
lcl|CP068031.1_prot_1313
K00789
lcl|CP068031.1_prot_QRJ69057.1_916
K00800
lcl|CP068031.1_prot_QRJ67676.1_1205
K00817
lcl|CP068031.1_prot_172
K00821
lcl|CP068031.1_prot_1151
K00826
lcl|CP068031.1_prot_QRJ68281.1_1995
K00841
lcl|CP068031.1_prot_QRJ67993.1_1608
K00850
lcl|CP068031.1_prot_QRJ69115.1_996
K00872
lcl|CP068031.1_prot_QRJ67767.1_1347
K00873
lcl|CP068031.1_prot_QRJ69116.1_997
K00891
lcl|CP068031.1_prot_QRJ67623.1_1138
K00927
lcl|CP068031.1_prot_QRJ68121.1_1772
K00928
lcl|CP068031.1_prot_QRJ69232.1_1290
K00930
lcl|CP068031.1_prot_1150
K00948
lcl|CP068031.1_prot_QRJ68330.1_2051
K01243
lcl|CP068031.1_prot_QRJ67575.1_1078
K01439
lcl|CP068031.1_prot_117, lcl|CP068031.1_prot_QRJ68555.1_224, lcl|CP068031.1_prot_QRJ69079.1_946
K01586
lcl|CP068031.1_prot_QRJ67722.1_1283
K01609
lcl|CP068031.1_prot_1312
K01620
lcl|CP068031.1_prot_QRJ67773.1_1361
K01623
lcl|CP068031.1_prot_QRJ68609.1_300
K01624
lcl|CP068031.1_prot_QRJ68897.1_712
K01647
lcl|CP068031.1_prot_QRJ69118.1_999
K01649
lcl|CP068031.1_prot_774
K01652
lcl|CP068031.1_prot_QRJ68613.1_312
K01653
lcl|CP068031.1_prot_776
K01657
lcl|CP068031.1_prot_1315
K01658
lcl|CP068031.1_prot_QRJ67745.1_1314
K01681
lcl|CP068031.1_prot_QRJ67753.1_1328
K01687
lcl|CP068031.1_prot_778
K01689
lcl|CP068031.1_prot_QRJ68118.1_1769
K01693
lcl|CP068031.1_prot_173
K01695
lcl|CP068031.1_prot_1309
K01696
lcl|CP068031.1_prot_1310
K01704
lcl|CP068031.1_prot_771
K01714
lcl|CP068031.1_prot_QRJ67727.1_1288
K01733
lcl|CP068031.1_prot_1348
K01735
lcl|CP068031.1_prot_QRJ67675.1_1204
K01736
lcl|CP068031.1_prot_QRJ67674.1_1203
K01738
lcl|CP068031.1_prot_QRJ68317.1_2038
K01739
lcl|CP068031.1_prot_QRJ68400.1_2146
K01750
lcl|CP068031.1_prot_1998
K01752
lcl|CP068031.1_prot_QRJ68656.1_374, lcl|CP068031.1_prot_QRJ68657.1_375
K01754
lcl|CP068031.1_prot_770, lcl|CP068031.1_prot_QRJ68419.1_2180
K01755
lcl|CP068031.1_prot_QRJ68041.1_1675
K01760
lcl|CP068031.1_prot_2147
K01783
lcl|CP068031.1_prot_QRJ67856.1_1457
K01803
lcl|CP068031.1_prot_QRJ68120.1_1771
K01807
lcl|CP068031.1_prot_QRJ68762.1_534
K01814
lcl|CP068031.1_prot_175
K01817
lcl|CP068031.1_prot_QRJ67744.1_1311
K01834
lcl|CP068031.1_prot_QRJ68703.1_453, lcl|CP068031.1_prot_2132
K01915
lcl|CP068031.1_prot_QRJ67776.1_1369
K01940
lcl|CP068031.1_prot_QRJ68040.1_1674
K01958
lcl|CP068031.1_prot_QRJ67933.1_1541
K02501
lcl|CP068031.1_prot_QRJ68530.1_174
K03785
lcl|CP068031.1_prot_QRJ68091.1_1739
K04517
lcl|CP068031.1_prot_1316
K04518
lcl|CP068031.1_prot_824
K05822
lcl|CP068031.1_prot_QRJ67725.1_1286
K06209
lcl|CP068031.1_prot_QRJ69156.1_1040
K07173
lcl|CP068031.1_prot_QRJ68892.1_703
K08093
lcl|CP068031.1_prot_QRJ68268.1_1974
K08094
lcl|CP068031.1_prot_QRJ68267.1_1973
K11755
lcl|CP068031.1_prot_QRJ68531.1_177
K13853
lcl|CP068031.1_prot_QRJ69088.1_960
K15633
lcl|CP068031.1_prot_QRJ68119.1_1770
K17216
lcl|CP068031.1_prot_QRJ68360.1_2093
K17217
lcl|CP068031.1_prot_2092
01240 Biosynthesis of cofactors (104)
K00059
lcl|CP068031.1_prot_QRJ67801.1_1398, lcl|CP068031.1_prot_QRJ67846.1_1446, lcl|CP068031.1_prot_QRJ68279.1_1989
K00077
lcl|CP068031.1_prot_116, lcl|CP068031.1_prot_QRJ68615.1_314, lcl|CP068031.1_prot_438
K00128
lcl|CP068031.1_prot_QRJ68900.1_715, lcl|CP068031.1_prot_QRJ68977.1_820
K00208
lcl|CP068031.1_prot_QRJ68015.1_1638
K00231
lcl|CP068031.1_prot_QRJ69053.1_908
K00254
lcl|CP068031.1_prot_QRJ68622.1_324
K00287
lcl|CP068031.1_prot_QRJ67704.1_1247
K00382
lcl|CP068031.1_prot_156, lcl|CP068031.1_prot_QRJ67642.1_1161, lcl|CP068031.1_prot_QRJ67950.1_1559
K00435
lcl|CP068031.1_prot_QRJ68260.1_1958
K00600
lcl|CP068031.1_prot_QRJ68909.1_724
K00606
lcl|CP068031.1_prot_QRJ68616.1_315
K00609
lcl|CP068031.1_prot_QRJ67874.1_1478
K00652
lcl|CP068031.1_prot_52
K00762
lcl|CP068031.1_prot_QRJ67869.1_1473
K00763
lcl|CP068031.1_prot_QRJ68981.1_826
K00788
lcl|CP068031.1_prot_QRJ68929.1_745
K00789
lcl|CP068031.1_prot_QRJ69057.1_916
K00793
lcl|CP068031.1_prot_QRJ69069.1_930
K00794
lcl|CP068031.1_prot_QRJ69071.1_932
K00796
lcl|CP068031.1_prot_QRJ68316.1_2037
K00826
lcl|CP068031.1_prot_QRJ68281.1_1995
K00833
lcl|CP068031.1_prot_QRJ68462.1_51
K00858
lcl|CP068031.1_prot_QRJ69245.1_1642
K00859
lcl|CP068031.1_prot_QRJ69124.1_1005
K00868
lcl|CP068031.1_prot_QRJ69258.1_1966
K00873
lcl|CP068031.1_prot_QRJ69116.1_997
K00878
[truncated: 3,121 more rows]

## Sheet: S2G
Table S2: Assignment of S. saccharolyticus genes to KEGG pathways
Table S2G: Mapping of all pseudogenes of strain DVP5-16-4677 to KEGG pathways (493 pseudogenes in total; 40.2% (198 pseudogenes) could be assigned to a pathway)
(in brackets: number of assigned pseudogenes to the respective pathway)
Metabolism
Global and overview maps
01100 Metabolic pathways (85)
01110 Biosynthesis of secondary metabolites (49)
01120 Microbial metabolism in diverse environments (26)
01200 Carbon metabolism (11)
01210 2-Oxocarboxylic acid metabolism (8)
01212 Fatty acid metabolism (1)
01230 Biosynthesis of amino acids (32)
01240 Biosynthesis of cofactors (6)
Carbohydrate metabolism
00010 Glycolysis / Gluconeogenesis (5)
00020 Citrate cycle (TCA cycle) (3)
00030 Pentose phosphate pathway (3)
00040 Pentose and glucuronate interconversions (3)
00052 Galactose metabolism (6)
00500 Starch and sucrose metabolism (6)
00620 Pyruvate metabolism (9)
00630 Glyoxylate and dicarboxylate metabolism (5)
00640 Propanoate metabolism (4)
00650 Butanoate metabolism (1)
00660 C5-Branched dibasic acid metabolism (1)
00562 Inositol phosphate metabolism (1)
Energy metabolism
00190 Oxidative phosphorylation (3)
00710 Carbon fixation in photosynthetic organisms (1)
00720 Carbon fixation pathways in prokaryotes (2)
00680 Methane metabolism (4)
00910 Nitrogen metabolism (3)
00920 Sulfur metabolism (8)
Lipid metabolism
00071 Fatty acid degradation (1)
00072 Synthesis and degradation of ketone bodies (1)
Nucleotide metabolism
00230 Purine metabolism (4)
00240 Pyrimidine metabolism (1)
Amino acid metabolism
00250 Alanine, aspartate and glutamate metabolism (4)
00260 Glycine, serine and threonine metabolism (9)
00270 Cysteine and methionine metabolism (7)
00280 Valine, leucine and isoleucine degradation (2)
00290 Valine, leucine and isoleucine biosynthesis (5)
00300 Lysine biosynthesis (2)
00310 Lysine degradation (4)
00220 Arginine biosynthesis (5)
00330 Arginine and proline metabolism (7)
00340 Histidine metabolism (6)
00350 Tyrosine metabolism (1)
00360 Phenylalanine metabolism (2)
00380 Tryptophan metabolism (3)
00400 Phenylalanine, tyrosine and tryptophan biosynthesis (8)
Metabolism of other amino acids
00410 beta-Alanine metabolism (1)
00450 Selenocompound metabolism (3)
00460 Cyanoamino acid metabolism (1)
00472 D-Arginine and D-ornithine metabolism (1)
00473 D-Alanine metabolism (1)
00480 Glutathione metabolism (2)
Metabolism of cofactors and vitamins
00730 Thiamine metabolism (1)
00750 Vitamin B6 metabolism (1)
00770 Pantothenate and CoA biosynthesis (4)
00780 Biotin metabolism (2)
Metabolism of terpenoids and polyketides
00900 Terpenoid backbone biosynthesis (1)
00906 Carotenoid biosynthesis (3)
Biosynthesis of other secondary metabolites
00960 Tropane, piperidine and pyridine alkaloid biosynthesis (1)
00261 Monobactam biosynthesis (1)
00521 Streptomycin biosynthesis (1)
00401 Novobiocin biosynthesis (2)
00405 Phenazine biosynthesis (1)
Xenobiotics biodegradation and metabolism
00362 Benzoate degradation (1)
00627 Aminobenzoate degradation (1)
00625 Chloroalkane and chloroalkene degradation (1)
00361 Chlorocyclohexane and chlorobenzene degradation (1)
Genetic Information Processing
Folding, sorting and degradation
04141 Protein processing in endoplasmic reticulum (1)
Environmental Information Processing
Membrane transport
02010 ABC transporters (20)
02060 Phosphotransferase system (PTS) (4)
Signal transduction
02020 Two-component system (8)
04066 HIF-1 signaling pathway (1)
04070 Phosphatidylinositol signaling system (1)
Cellular Processes
Cellular community - prokaryotes
02024 Quorum sensing (6)
02025 Biofilm formation - Pseudomonas aeruginosa (1)
Organismal Systems
Endocrine system
04922 Glucagon signaling pathway (2)
04918 Thyroid hormone synthesis (1)
Digestive system
04975 Fat digestion and absorption (1)
Human Diseases
Cancer: overview
05230 Central carbon metabolism in cancer (3)
Cardiovascular disease
05415 Diabetic cardiomyopathy (2)

## Sheet: S2H
Table S2: Assignment of S. saccharolyticus genes to KEGG pathways
Table S2H: K numbers: Mapping of all pseudogenes of strain DVP5-16-4677 to KEGG pathways (493 pseudogenes in total; 40.2% (198 pseudogenes) could be assigned to a pathway)
(all K numbers of assigned pseudogenes in the pathways are listed )
Metabolism
Global and overview maps
01100 Metabolic pathways (85)
K00016
lcl|CP068031.1_prot_311[locus_tag=DMB75_001570][protein=Llactatedehydrogenase][pseudo=true][location=369006..369956]
K00034
lcl|CP068031.1_prot_611[locus_tag=DMB75_003070][protein=SDRfamilyoxidoreductase][pseudo=true][location=complement(684023..684804)]
K00036
lcl|CP068031.1_prot_1173[locus_tag=DMB75_006135][protein=glucose6phosphatedehydrogenase][pseudo=true][location=complement(1265559..1267043)]
K00053
lcl|CP068031.1_prot_775[gene=ilvC][locus_tag=DMB75_003970][protein=ketolacidreductoisomerase][pseudo=true][location=complement(842465..843460)]
K00058
lcl|CP068031.1_prot_972[locus_tag=DMB75_005125][protein=phosphoglyceratedehydrogenase][pseudo=true][location=complement(1059783..1061308)]
K00077
lcl|CP068031.1_prot_116[locus_tag=DMB75_000590][protein=2dehydropantoate2reductase][pseudo=true][location=complement(144255..145159)], lcl|CP068031.1_prot_438[locus_tag=DMB75_002205][protein=2dehydropantoate2reductase][pseudo=true][location=508718..509662]
K00123
lcl|CP068031.1_prot_559[gene=fdhF][locus_tag=DMB75_002810][protein=formatedehydrogenasesubunitalpha][pseudo=true][location=636285..639229]
K00145
lcl|CP068031.1_prot_1148[locus_tag=DMB75_006010][protein=Nacetylgammaglutamylphosphatereductase][pseudo=true][location=1241294..1242218]
K00265
lcl|CP068031.1_prot_2080[gene=gltB][locus_tag=DMB75_010795][protein=glutamatesynthaselargesubunit][pseudo=true][location=complement(2235625..2240008)]
K00266
lcl|CP068031.1_prot_2079[locus_tag=DMB75_010790][protein=glutamatesynthasesubunitbeta][pseudo=true][location=complement(2234043..2235492)]
K00286
lcl|CP068031.1_prot_1175[gene=proC][locus_tag=DMB75_006145][protein=pyrroline5carboxylatereductase][pseudo=true][location=complement(1268493..1269308)]
K00294
lcl|CP068031.1_prot_343[gene=pruA][locus_tag=DMB75_001730][protein=Lglutamategammasemialdehydedehydrogenase][pseudo=true][location=404225..405769]
K00318
lcl|CP068031.1_prot_933[locus_tag=DMB75_004930][protein=prolinedehydrogenasefamilyprotein][pseudo=true][location=complement(1008035..1009037)]
K00380
lcl|CP068031.1_prot_275[locus_tag=DMB75_001390][protein=assimilatorysulfitereductase(NADPH)flavoproteinsubunit][pseudo=true][location=323328..325187]
K00381
lcl|CP068031.1_prot_276[gene=cysI][locus_tag=DMB75_001395][protein=assimilatorysulfitereductase(NADPH)hemoproteinsubunit][pseudo=true][location=325207..326905]
K00382
lcl|CP068031.1_prot_156[gene=lpdA][locus_tag=DMB75_000790][protein=dihydrolipoyldehydrogenase][pseudo=true][location=194615..195963]
K00383
lcl|CP068031.1_prot_272[locus_tag=DMB75_001375][protein=NAD(P)/FADdependentoxidoreductase][pseudo=true][location=320410..321610]
K00390
lcl|CP068031.1_prot_274[locus_tag=DMB75_001385][protein=phosphoadenylylsulfatereductase][pseudo=true][location=322289..323008]
K00459
lcl|CP068031.1_prot_1714[locus_tag=DMB75_008860][protein=nitronatemonooxygenase][pseudo=true][location=complement(1850282..1851348)]
K00491
lcl|CP068031.1_prot_825[locus_tag=DMB75_004220][protein=nitricoxidesynthaseoxygenase][pseudo=true][location=complement(893112..894164)]
K00549
lcl|CP068031.1_prot_2148[gene=metE][locus_tag=DMB75_011135][protein=5methyltetrahydropteroyltriglutamatehomocysteineSmethyltransferase][pseudo=true][location=2303965..2306225]
K00620
lcl|CP068031.1_prot_1149[gene=argJ][locus_tag=DMB75_006015][protein=bifunctionalglutamateNacetyltransferase/aminoacidacetyltransferaseArgJ][pseudo=true][location=1242211..1243383]
K00626
lcl|CP068031.1_prot_1970[locus_tag=DMB75_010150][protein=acetylCoACacyltransferase][pseudo=true][location=complement(2105964..2107079)]
K00639
lcl|CP068031.1_prot_2000[locus_tag=DMB75_010300][protein=glycineCacetyltransferase][pseudo=true][location=complement(2137063..2138252)]
K00641
lcl|CP068031.1_prot_13[locus_tag=DMB75_000065][protein=alpha/betafoldhydrolase][pseudo=true][location=16872..17853]
K00652
lcl|CP068031.1_prot_52[locus_tag=DMB75_000270][protein=aminotransferaseclassI/IIfoldpyridoxalphosphatedependentenzyme][pseudo=true][location=62619..63752]
K00658
lcl|CP068031.1_prot_1267[gene=sucB][locus_tag=DMB75_006610][protein=dihydrolipoyllysineresiduesuccinyltransferase][pseudo=true][location=1363556..1364822]
K00765
lcl|CP068031.1_prot_170[locus_tag=DMB75_000860][protein=ATPphosphoribosyltransferase][pseudo=true][location=207844..208445]
K00766
lcl|CP068031.1_prot_1313[gene=trpD][locus_tag=DMB75_006840][protein=anthranilatephosphoribosyltransferase][pseudo=true][location=complement(1406842..1407831)]
K00817
lcl|CP068031.1_prot_172[locus_tag=DMB75_000870][protein=histidinolphosphateaminotransferasefamilyprotein][pseudo=true][location=209706..210714]
K00819
lcl|CP068031.1_prot_1678[locus_tag=DMB75_008680][protein=ornithineoxoacidtransaminase][pseudo=true][location=complement(1817641..1818773)]
K00821
lcl|CP068031.1_prot_1151[locus_tag=DMB75_006025][protein=acetylornithine/succinylornithinefamilytransaminase][pseudo=true][location=1244148..1245232]
K00824
lcl|CP068031.1_prot_947[gene=dat][locus_tag=DMB75_005000][protein=Daminoacidtransaminase][pseudo=true][location=1029032..1029881]
K00854
lcl|CP068031.1_prot_372[gene=xylB][locus_tag=DMB75_001875][protein=xylulokinase][pseudo=true][location=433318..434802]
K00860
lcl|CP068031.1_prot_281[gene=cysC][locus_tag=DMB75_001420][protein=adenylylsulfatekinase][pseudo=true][location=330546..331145]
K00917
lcl|CP068031.1_prot_656[gene=lacC][locus_tag=DMB75_003295][protein=tagatose6phosphatekinase][pseudo=true][location=713192..714123]
K00930
lcl|CP068031.1_prot_1150[gene=argB][locus_tag=DMB75_006020][protein=acetylglutamatekinase][pseudo=true][location=1243393..1244132]
K00958
lcl|CP068031.1_prot_280[gene=sat][locus_tag=DMB75_001415][protein=sulfateadenylyltransferase][pseudo=true][location=329354..330530]
K01091
lcl|CP068031.1_prot_1972[locus_tag=DMB75_010160][protein=HADfamilyhydrolase][pseudo=true][location=complement(2108543..2109190)]
K01092
lcl|CP068031.1_prot_557[locus_tag=DMB75_002800][protein=inositolmonophosphatasefamilyprotein][pseudo=true][location=633950..634745]
K01119
lcl|CP068031.1_prot_1626[locus_tag=DMB75_008420][protein=bifunctionalmetallophosphatase/5'nucleotidase][pseudo=true][location=complement(1753037..1754544)]
K01179
lcl|CP068031.1_prot_106[locus_tag=DMB75_000540][protein=cellulasefamilyglycosylhydrolase][pseudo=true][location=complement(130613..131871)]
K01187
lcl|CP068031.1_prot_1171[locus_tag=DMB75_006125][protein=alphaglucosidase][pseudo=true][location=1263023..1264332]
K01220
lcl|CP068031.1_prot_660[gene=lacG][locus_tag=DMB75_003315][protein=6phosphobetagalactosidase][pseudo=true][location=717148..718549]
K01226
lcl|CP068031.1_prot_2077[locus_tag=DMB75_010775][protein=alpha,alphaphosphotrehalase][pseudo=true][location=complement(2230516..2232156)]
K01424
lcl|CP068031.1_prot_1193[locus_tag=DMB75_006235][protein=asparaginase][pseudo=true][location=complement(1285430..1286396)]
K01439
lcl|CP068031.1_prot_117[locus_tag=DMB75_000595][protein=ArgE/DapEfamilydeacylase][pseudo=true][location=complement(145323..146544)]
K01512
lcl|CP068031.1_prot_1276[locus_tag=DMB75_006655][protein=acylphosphatase][pseudo=true][location=complement(1372679..1372952)]
K01560
lcl|CP068031.1_prot_1503[locus_tag=DMB75_007790][protein=YjjGfamilynoncanonicalpyrimidinenucleotidase][pseudo=true][location=complement(1620757..1621443)]
K01579
lcl|CP068031.1_prot_317[locus_tag=DMB75_001600][protein=aspartate1decarboxylase][pseudo=true][location=375214..375596]
K01609
lcl|CP068031.1_prot_1312[gene=trpC][locus_tag=DMB75_006835][protein=indole3glycerolphosphatesynthaseTrpC][pseudo=true][location=complement(1406062..1406845)]
K01610
lcl|CP068031.1_prot_915[gene=pckA][locus_tag=DMB75_004840][protein=phosphoenolpyruvatecarboxykinase(ATP)][pseudo=true][location=complement(991752..993343)]
K01635
lcl|CP068031.1_prot_657[locus_tag=DMB75_003300][protein=tagatose1,6diphosphatealdolase][pseudo=true][location=714195..715039]
K01649
lcl|CP068031.1_prot_774[locus_tag=DMB75_003965][protein=2isopropylmalatesynthase][pseudo=true][location=complement(841037..842421)]
K01657
lcl|CP068031.1_prot_1315[locus_tag=DMB75_006850][protein=chorismatebindingprotein][pseudo=true][location=complement(1408397..1409699)]
K01687
lcl|CP068031.1_prot_778[gene=ilvD][locus_tag=DMB75_003985][protein=dihydroxyaciddehydratase][pseudo=true][location=complement(845619..847309)]
K01693
lcl|CP068031.1_prot_173[gene=hisB][locus_tag=DMB75_000875][protein=imidazoleglycerolphosphatedehydrataseHisB][pseudo=true][location=210692..211271]
K01695
lcl|CP068031.1_prot_1309[gene=trpA][locus_tag=DMB75_006820][protein=tryptophansynthasesubunitalpha][pseudo=true][location=complement(1404040..1404691)]
K01696
lcl|CP068031.1_prot_1310[locus_tag=DMB75_006825][protein=pyridoxalphosphatedependentenzyme][pseudo=true][location=complement(1404612..1405438)]
K01704
lcl|CP068031.1_prot_771[gene=leuD][locus_tag=DMB75_003950][protein=3isopropylmalatedehydratasesmallsubunit][pseudo=true][location=complement(838045..838622)]
K01712
lcl|CP068031.1_prot_538[gene=hutU][locus_tag=DMB75_002705][protein=urocanatehydratase][pseudo=true][location=611536..613205]
K01733
lcl|CP068031.1_prot_1348[locus_tag=DMB75_007015][protein=threoninesynthase][pseudo=true][location=complement(1450620..1451679)]
K01745
lcl|CP068031.1_prot_8[gene=hutH][locus_tag=DMB75_000040][protein=histidineammonialyase][pseudo=true][location=10436..11925]
K01750
lcl|CP068031.1_prot_1998[locus_tag=DMB75_010290][protein=ornithinecyclodeaminasefamilyprotein][pseudo=true][location=complement(2135065..2136025)]
K01754
lcl|CP068031.1_prot_770[gene=ilvA][locus_tag=DMB75_003945][protein=threonineammonialyaseIlvA][pseudo=true][location=complement(836743..838030)]
K01760
lcl|CP068031.1_prot_2147[locus_tag=DMB75_011130][protein=PLPdependenttransferase][pseudo=true][location=2302843..2303968]
K01814
lcl|CP068031.1_prot_175[locus_tag=DMB75_000885][protein=1(5phosphoribosyl)5((5phosphoribosylamino)methylideneamino)imidazole4carboxamideisomerase][pseudo=true][location=211839..212543]
K01819
lcl|CP068031.1_prot_655[gene=lacB][locus_tag=DMB75_003290][protein=galactose6phosphateisomerasesubunitLacB][pseudo=true][location=712666..713180]
K01834
lcl|CP068031.1_prot_2132[locus_tag=DMB75_011055][protein=histidinephosphatasefamilyprotein][pseudo=true][location=complement(2291512..2292090)]
K01839
lcl|CP068031.1_prot_701[gene=deoB][locus_tag=DMB75_003575][protein=phosphopentomutase][pseudo=true][location=769236..770375]
K01895
lcl|CP068031.1_prot_295[locus_tag=DMB75_001490][protein=AMPbindingprotein][pseudo=true][location=347291..348859], lcl|CP068031.1_prot_964[gene=acsA][locus_tag=DMB75_005085][protein=acetateCoAligase][pseudo=true][location=1047851..1049388]
K01935
lcl|CP068031.1_prot_50[gene=bioD][locus_tag=DMB75_000260][protein=dethiobiotinsynthase][pseudo=true][location=60585..61290]
K02788
lcl|CP068031.1_prot_659[locus_tag=DMB75_003310][protein=PTStransportersubunitEIIC][pseudo=true][location=715383..717129]
K03149
lcl|CP068031.1_prot_391[locus_tag=DMB75_001970][protein=thiazolesynthase][pseudo=true][location=complement(456100..456868)]
K03778
lcl|CP068031.1_prot_337[locus_tag=DMB75_001700][protein=Dlactatedehydrogenase][pseudo=true][location=397845..398786], lcl|CP068031.1_prot_380[locus_tag=DMB75_001915][protein=Dlactatedehydrogenase][pseudo=true][location=complement(441885..442877)]
K04517
lcl|CP068031.1_prot_1316[locus_tag=DMB75_006855][protein=prephenatedehydrogenase][pseudo=true][location=1410360..1411450]
K04518
lcl|CP068031.1_prot_824[locus_tag=DMB75_004215][protein=ACTdomaincontainingprotein][pseudo=true][location=complement(892290..893093)]
K05352
lcl|CP068031.1_prot_1993[locus_tag=DMB75_010265][protein=zincbindingdehydrogenase][pseudo=true][location=complement(2127797..2128806)]
K05577
lcl|CP068031.1_prot_2104[locus_tag=DMB75_010915][protein=NADHdehydrogenasesubunit5][pseudo=true][location=complement(2261012..2262498)]
K08969
lcl|CP068031.1_prot_336[locus_tag=DMB75_001695][protein=aminotransferaseclassI/IIfoldpyridoxalphosphatedependentenzyme][pseudo=true][location=396662..397852]
K10027
lcl|CP068031.1_prot_335[gene=crtI][locus_tag=DMB75_001690][protein=phytoenedesaturase][pseudo=true][location=394967..396473]
K16937
lcl|CP068031.1_prot_1843[locus_tag=DMB75_009515][protein=DoxXfamilymembraneprotein][pseudo=true][location=1978692..1979165]
K17217
lcl|CP068031.1_prot_2092[locus_tag=DMB75_010855][protein=aminotransferaseclassVfoldPLPdependentenzyme][pseudo=true][location=complement(2250494..2251621)]
K21030
lcl|CP068031.1_prot_1994[locus_tag=DMB75_010270][protein=2CmethylDerythritol4phosphatecytidylyltransferase][pseudo=true][location=complement(2128799..2129514)]
K22212
lcl|CP068031.1_prot_109[locus_tag=DMB75_000555][protein=NADdependentmalicenzyme][pseudo=true][location=134244..135808]
01110 Biosynthesis of secondary metabolites (49)
K00016
lcl|CP068031.1_prot_311[locus_tag=DMB75_001570][protein=Llactatedehydrogenase][pseudo=true][location=369006..369956]
K00036
lcl|CP068031.1_prot_1173[locus_tag=DMB75_006135][protein=glucose6phosphatedehydrogenase][pseudo=true][location=complement(1265559..1267043)]
K00053
lcl|CP068031.1_prot_775[gene=ilvC][locus_tag=DMB75_003970][protein=ketolacidreductoisomerase][pseudo=true][location=complement(842465..843460)]
K00058
lcl|CP068031.1_prot_972[locus_tag=DMB75_005125][protein=phosphoglyceratedehydrogenase][pseudo=true][location=complement(1059783..1061308)]
K00077
lcl|CP068031.1_prot_116[locus_tag=DMB75_000590][protein=2dehydropantoate2reductase][pseudo=true][location=complement(144255..145159)], lcl|CP068031.1_prot_438[locus_tag=DMB75_002205][protein=2dehydropantoate2reductase][pseudo=true][location=508718..509662]
K00145
lcl|CP068031.1_prot_1148[locus_tag=DMB75_006010][protein=Nacetylgammaglutamylphosphatereductase][pseudo=true][location=1241294..1242218]
K00265
lcl|CP068031.1_prot_2080[gene=gltB][locus_tag=DMB75_010795][protein=glutamatesynthaselargesubunit][pseudo=true][location=complement(2235625..2240008)]
K00266
lcl|CP068031.1_prot_2079[locus_tag=DMB75_010790][protein=glutamatesynthasesubunitbeta][pseudo=true][location=complement(2234043..2235492)]
K00286
lcl|CP068031.1_prot_1175[gene=proC][locus_tag=DMB75_006145][protein=pyrroline5carboxylatereductase][pseudo=true][location=complement(1268493..1269308)]
K00318
lcl|CP068031.1_prot_933[locus_tag=DMB75_004930][protein=prolinedehydrogenasefamilyprotein][pseudo=true][location=complement(1008035..1009037)]
K00382
lcl|CP068031.1_prot_156[gene=lpdA][locus_tag=DMB75_000790][protein=dihydrolipoyldehydrogenase][pseudo=true][location=194615..195963]
K00491
lcl|CP068031.1_prot_825[locus_tag=DMB75_004220][protein=nitricoxidesynthaseoxygenase][pseudo=true][location=complement(893112..894164)]
K00549
lcl|CP068031.1_prot_2148[gene=metE][locus_tag=DMB75_011135][protein=5methyltetrahydropteroyltriglutamatehomocysteineSmethyltransferase][pseudo=true][location=2303965..2306225]
K00620
lcl|CP068031.1_prot_1149[gene=argJ][locus_tag=DMB75_006015][protein=bifunctionalglutamateNacetyltransferase/aminoacidacetyltransferaseArgJ][pseudo=true][location=1242211..1243383]
K00626
lcl|CP068031.1_prot_1970[locus_tag=DMB75_010150][protein=acetylCoACacyltransferase][pseudo=true][location=complement(2105964..2107079)]
K00641
lcl|CP068031.1_prot_13[locus_tag=DMB75_000065][protein=alpha/betafoldhydrolase][pseudo=true][location=16872..17853]
K00658
lcl|CP068031.1_prot_1267[gene=sucB][locus_tag=DMB75_006610][protein=dihydrolipoyllysineresiduesuccinyltransferase][pseudo=true][location=1363556..1364822]
K00765
lcl|CP068031.1_prot_170[locus_tag=DMB75_000860][protein=ATPphosphoribosyltransferase][pseudo=true][location=207844..208445]
K00766
lcl|CP068031.1_prot_1313[gene=trpD][locus_tag=DMB75_006840][protein=anthranilatephosphoribosyltransferase][pseudo=true][location=complement(1406842..1407831)]
K00817
lcl|CP068031.1_prot_172[locus_tag=DMB75_000870][protein=histidinolphosphateaminotransferasefamilyprotein][pseudo=true][location=209706..210714]
K00819
lcl|CP068031.1_prot_1678[locus_tag=DMB75_008680][protein=ornithineoxoacidtransaminase][pseudo=true][location=complement(1817641..1818773)]
K00821
lcl|CP068031.1_prot_1151[locus_tag=DMB75_006025][protein=acetylornithine/succinylornithinefamilytransaminase][pseudo=true][location=1244148..1245232]
K00930
lcl|CP068031.1_prot_1150[gene=argB][locus_tag=DMB75_006020][protein=acetylglutamatekinase][pseudo=true][location=1243393..1244132]
K00958
lcl|CP068031.1_prot_280[gene=sat][locus_tag=DMB75_001415][protein=sulfateadenylyltransferase][pseudo=true][location=329354..330530]
K01091
lcl|CP068031.1_prot_1972[locus_tag=DMB75_010160][protein=HADfamilyhydrolase][pseudo=true][location=complement(2108543..2109190)]
K01092
lcl|CP068031.1_prot_557[locus_tag=DMB75_002800][protein=inositolmonophosphatasefamilyprotein][pseudo=true][location=633950..634745]
K01187
lcl|CP068031.1_prot_1171[locus_tag=DMB75_006125][protein=alphaglucosidase][pseudo=true][location=1263023..1264332]
K01424
lcl|CP068031.1_prot_1193[locus_tag=DMB75_006235][protein=asparaginase][pseudo=true][location=complement(1285430..1286396)]
K01579
lcl|CP068031.1_prot_317[locus_tag=DMB75_001600][protein=aspartate1decarboxylase][pseudo=true][location=375214..375596]
K01609
lcl|CP068031.1_prot_1312[gene=trpC][locus_tag=DMB75_006835][protein=indole3glycerolphosphatesynthaseTrpC][pseudo=true][location=complement(1406062..1406845)]
K01610
lcl|CP068031.1_prot_915[gene=pckA][locus_tag=DMB75_004840][protein=phosphoenolpyruvatecarboxykinase(ATP)][pseudo=true][location=complement(991752..993343)]
K01649
lcl|CP068031.1_prot_774[locus_tag=DMB75_003965][protein=2isopropylmalatesynthase][pseudo=true][location=complement(841037..842421)]
K01657
lcl|CP068031.1_prot_1315[locus_tag=DMB75_006850][protein=chorismatebindingprotein][pseudo=true][location=complement(1408397..1409699)]
K01687
lcl|CP068031.1_prot_778[gene=ilvD][locus_tag=DMB75_003985][protein=dihydroxyaciddehydratase][pseudo=true][location=complement(845619..847309)]
K01693
lcl|CP068031.1_prot_173[gene=hisB][locus_tag=DMB75_000875][protein=imidazoleglycerolphosphatedehydrataseHisB][pseudo=true][location=210692..211271]
K01695
lcl|CP068031.1_prot_1309[gene=trpA][locus_tag=DMB75_006820][protein=tryptophansynthasesubunitalpha][pseudo=true][location=complement(1404040..1404691)]
K01696
lcl|CP068031.1_prot_1310[locus_tag=DMB75_006825][protein=pyridoxalphosphatedependentenzyme][pseudo=true][location=complement(1404612..1405438)]
K01704
lcl|CP068031.1_prot_771[gene=leuD][locus_tag=DMB75_003950][protein=3isopropylmalatedehydratasesmallsubunit][pseudo=true][location=complement(838045..838622)]
K01733
lcl|CP068031.1_prot_1348[locus_tag=DMB75_007015][protein=threoninesynthase][pseudo=true][location=complement(1450620..1451679)]
K01750
lcl|CP068031.1_prot_1998[locus_tag=DMB75_010290][protein=ornithinecyclodeaminasefamilyprotein][pseudo=true][location=complement(2135065..2136025)]
K01754
lcl|CP068031.1_prot_770[gene=ilvA][locus_tag=DMB75_003945][protein=threonineammonialyaseIlvA][pseudo=true][location=complement(836743..838030)]
K01760
lcl|CP068031.1_prot_2147[locus_tag=DMB75_011130][protein=PLPdependenttransferase][pseudo=true][location=2302843..2303968]
K01814
lcl|CP068031.1_prot_175[locus_tag=DMB75_000885][protein=1(5phosphoribosyl)5((5phosphoribosylamino)methylideneamino)imidazole4carboxamideisomerase][pseudo=true][location=211839..212543]
K01834
lcl|CP068031.1_prot_2132[locus_tag=DMB75_011055][protein=histidinephosphatasefamilyprotein][pseudo=true][location=complement(2291512..2292090)]
K01895
lcl|CP068031.1_prot_295[locus_tag=DMB75_001490][protein=AMPbindingprotein][pseudo=true][location=347291..348859], lcl|CP068031.1_prot_964[gene=acsA][locus_tag=DMB75_005085][protein=acetateCoAligase][pseudo=true][location=1047851..1049388]
K04517
lcl|CP068031.1_prot_1316[locus_tag=DMB75_006855][protein=prephenatedehydrogenase][pseudo=true][location=1410360..1411450]
K04518
lcl|CP068031.1_prot_824[locus_tag=DMB75_004215][protein=ACTdomaincontainingprotein][pseudo=true][location=complement(892290..893093)]
K10027
lcl|CP068031.1_prot_335[gene=crtI][locus_tag=DMB75_001690][protein=phytoenedesaturase][pseudo=true][location=394967..396473]
K17217
lcl|CP068031.1_prot_2092[locus_tag=DMB75_010855][protein=aminotransferaseclassVfoldPLPdependentenzyme][pseudo=true][location=complement(2250494..2251621)]
01120 Microbial metabolism in diverse environments (26)
K00016
lcl|CP068031.1_prot_311[locus_tag=DMB75_001570][protein=Llactatedehydrogenase][pseudo=true][location=369006..369956]
K00034
lcl|CP068031.1_prot_611[locus_tag=DMB75_003070][protein=SDRfamilyoxidoreductase][pseudo=true][location=complement(684023..684804)]
K00036
lcl|CP068031.1_prot_1173[locus_tag=DMB75_006135][protein=glucose6phosphatedehydrogenase][pseudo=true][location=complement(1265559..1267043)]
K00058
lcl|CP068031.1_prot_972[locus_tag=DMB75_005125][protein=phosphoglyceratedehydrogenase][pseudo=true][location=complement(1059783..1061308)]
K00123
lcl|CP068031.1_prot_559[gene=fdhF][locus_tag=DMB75_002810][protein=formatedehydrogenasesubunitalpha][pseudo=true][location=636285..639229]
K00265
lcl|CP068031.1_prot_2080[gene=gltB][locus_tag=DMB75_010795][protein=glutamatesynthaselargesubunit][pseudo=true][location=complement(2235625..2240008)]
K00266
lcl|CP068031.1_prot_2079[locus_tag=DMB75_010790][protein=glutamatesynthasesubunitbeta][pseudo=true][location=complement(2234043..2235492)]
K00380
lcl|CP068031.1_prot_275[locus_tag=DMB75_001390][protein=assimilatorysulfitereductase(NADPH)flavoproteinsubunit][pseudo=true][location=323328..325187]
K00381
lcl|CP068031.1_prot_276[gene=cysI][locus_tag=DMB75_001395][protein=assimilatorysulfitereductase(NADPH)hemoproteinsubunit][pseudo=true][location=325207..326905]
K00382
lcl|CP068031.1_prot_156[gene=lpdA][locus_tag=DMB75_000790][protein=dihydrolipoyldehydrogenase][pseudo=true][location=194615..195963]
K00390
lcl|CP068031.1_prot_274[locus_tag=DMB75_001385][protein=phosphoadenylylsulfatereductase][pseudo=true][location=322289..323008]
K00626
lcl|CP068031.1_prot_1970[locus_tag=DMB75_010150][protein=acetylCoACacyltransferase][pseudo=true][location=complement(2105964..2107079)]
K00658
lcl|CP068031.1_prot_1267[gene=sucB][locus_tag=DMB75_006610][protein=dihydrolipoyllysineresiduesuccinyltransferase][pseudo=true][location=1363556..1364822]
K00821
lcl|CP068031.1_prot_1151[locus_tag=DMB75_006025][protein=acetylornithine/succinylornithinefamilytransaminase][pseudo=true][location=1244148..1245232]
K00860
lcl|CP068031.1_prot_281[gene=cysC][locus_tag=DMB75_001420][protein=adenylylsulfatekinase][pseudo=true][location=330546..331145]
K00958
lcl|CP068031.1_prot_280[gene=sat][locus_tag=DMB75_001415][protein=sulfateadenylyltransferase][pseudo=true][location=329354..330530]
K01439
lcl|CP068031.1_prot_117[locus_tag=DMB75_000595][protein=ArgE/DapEfamilydeacylase][pseudo=true][location=complement(145323..146544)]
K01512
lcl|CP068031.1_prot_1276[locus_tag=DMB75_006655][protein=acylphosphatase][pseudo=true][location=complement(1372679..1372952)]
K01560
lcl|CP068031.1_prot_1503[locus_tag=DMB75_007790][protein=YjjGfamilynoncanonicalpyrimidinenucleotidase][pseudo=true][location=complement(1620757..1621443)]
K01610
lcl|CP068031.1_prot_915[gene=pckA][locus_tag=DMB75_004840][protein=phosphoenolpyruvatecarboxykinase(ATP)][pseudo=true][location=complement(991752..993343)]
K01733
lcl|CP068031.1_prot_1348[locus_tag=DMB75_007015][protein=threoninesynthase][pseudo=true][location=complement(1450620..1451679)]
K01834
lcl|CP068031.1_prot_2132[locus_tag=DMB75_011055][protein=histidinephosphatasefamilyprotein][pseudo=true][location=complement(2291512..2292090)]
K01895
lcl|CP068031.1_prot_295[locus_tag=DMB75_001490][protein=AMPbindingprotein][pseudo=true][location=347291..348859], lcl|CP068031.1_prot_964[gene=acsA][locus_tag=DMB75_005085][protein=acetateCoAligase][pseudo=true][location=1047851..1049388]
K03778
lcl|CP068031.1_prot_337[locus_tag=DMB75_001700][protein=Dlactatedehydrogenase][pseudo=true][location=397845..398786], lcl|CP068031.1_prot_380[locus_tag=DMB75_001915][protein=Dlactatedehydrogenase][pseudo=true][location=complement(441885..442877)]
K16937
lcl|CP068031.1_prot_1843[locus_tag=DMB75_009515][protein=DoxXfamilymembraneprotein][pseudo=true][location=1978692..1979165]
K22212
lcl|CP068031.1_prot_109[locus_tag=DMB75_000555][protein=NADdependentmalicenzyme][pseudo=true][location=134244..135808]
01200 Carbon metabolism (11)
K00034
lcl|CP068031.1_prot_611[locus_tag=DMB75_003070][protein=SDRfamilyoxidoreductase][pseudo=true][location=complement(684023..684804)]
K00036
lcl|CP068031.1_prot_1173[locus_tag=DMB75_006135][protein=glucose6phosphatedehydrogenase][pseudo=true][location=complement(1265559..1267043)]
K00058
lcl|CP068031.1_prot_972[locus_tag=DMB75_005125][protein=phosphoglyceratedehydrogenase][pseudo=true][location=complement(1059783..1061308)]
K00123
lcl|CP068031.1_prot_559[gene=fdhF][locus_tag=DMB75_002810][protein=formatedehydrogenasesubunitalpha][pseudo=true][location=636285..639229]
K00382
lcl|CP068031.1_prot_156[gene=lpdA][locus_tag=DMB75_000790][protein=dihydrolipoyldehydrogenase][pseudo=true][location=194615..195963]
K00626
lcl|CP068031.1_prot_1970[locus_tag=DMB75_010150][protein=acetylCoACacyltransferase][pseudo=true][location=complement(2105964..2107079)]
K00658
lcl|CP068031.1_prot_1267[gene=sucB][locus_tag=DMB75_006610][protein=dihydrolipoyllysineresiduesuccinyltransferase][pseudo=true][location=1363556..1364822]
K01610
lcl|CP068031.1_prot_915[gene=pckA][locus_tag=DMB75_004840][protein=phosphoenolpyruvatecarboxykinase(ATP)][pseudo=true][location=complement(991752..993343)]
K01754
lcl|CP068031.1_prot_770[gene=ilvA][locus_tag=DMB75_003945][protein=threonineammonialyaseIlvA][pseudo=true][location=complement(836743..838030)]
K01834
lcl|CP068031.1_prot_2132[locus_tag=DMB75_011055][protein=histidinephosphatasefamilyprotein][pseudo=true][location=complement(2291512..2292090)]
K01895
lcl|CP068031.1_prot_295[locus_tag=DMB75_001490][protein=AMPbindingprotein][pseudo=true][location=347291..348859], lcl|CP068031.1_prot_964[gene=acsA][locus_tag=DMB75_005085][protein=acetateCoAligase][pseudo=true][location=1047851..1049388]
01210 2-Oxocarboxylic acid metabolism (8)
K00053
lcl|CP068031.1_prot_775[gene=ilvC][locus_tag=DMB75_003970][protein=ketolacidreductoisomerase][pseudo=true][location=complement(842465..843460)]
K00145
lcl|CP068031.1_prot_1148[locus_tag=DMB75_006010][protein=Nacetylgammaglutamylphosphatereductase][pseudo=true][location=1241294..1242218]
K00620
lcl|CP068031.1_prot_1149[gene=argJ][locus_tag=DMB75_006015][protein=bifunctionalglutamateNacetyltransferase/aminoacidacetyltransferaseArgJ][pseudo=true][location=1242211..1243383]
K00821
lcl|CP068031.1_prot_1151[locus_tag=DMB75_006025][protein=acetylornithine/succinylornithinefamilytransaminase][pseudo=true][location=1244148..1245232]
K00930
lcl|CP068031.1_prot_1150[gene=argB][locus_tag=DMB75_006020][protein=acetylglutamatekinase][pseudo=true][location=1243393..1244132]
K01649
lcl|CP068031.1_prot_774[locus_tag=DMB75_003965][protein=2isopropylmalatesynthase][pseudo=true][location=complement(841037..842421)]
K01687
lcl|CP068031.1_prot_778[gene=ilvD][locus_tag=DMB75_003985][protein=dihydroxyaciddehydratase][pseudo=true][location=complement(845619..847309)]
K01704
lcl|CP068031.1_prot_771[gene=leuD][locus_tag=DMB75_003950][protein=3isopropylmalatedehydratasesmallsubunit][pseudo=true][location=complement(838045..838622)]
01212 Fatty acid metabolism (1)
K00626
lcl|CP068031.1_prot_1970[locus_tag=DMB75_010150][protein=acetylCoACacyltransferase][pseudo=true][location=complement(2105964..2107079)]
01230 Biosynthesis of amino acids (32)
K00053
lcl|CP068031.1_prot_775[gene=ilvC][locus_tag=DMB75_003970][protein=ketolacidreductoisomerase][pseudo=true][location=complement(842465..843460)]
K00058
lcl|CP068031.1_prot_972[locus_tag=DMB75_005125][protein=phosphoglyceratedehydrogenase][pseudo=true][location=complement(1059783..1061308)]
K00145
lcl|CP068031.1_prot_1148[locus_tag=DMB75_006010][protein=Nacetylgammaglutamylphosphatereductase][pseudo=true][location=1241294..1242218]
K00265
lcl|CP068031.1_prot_2080[gene=gltB][locus_tag=DMB75_010795][protein=glutamatesynthaselargesubunit][pseudo=true][location=complement(2235625..2240008)]
K00266
lcl|CP068031.1_prot_2079[locus_tag=DMB75_010790][protein=glutamatesynthasesubunitbeta][pseudo=true][location=complement(2234043..2235492)]
K00286
lcl|CP068031.1_prot_1175[gene=proC][locus_tag=DMB75_006145][protein=pyrroline5carboxylatereductase][pseudo=true][location=complement(1268493..1269308)]
K00549
lcl|CP068031.1_prot_2148[gene=metE][locus_tag=DMB75_011135][protein=5methyltetrahydropteroyltriglutamatehomocysteineSmethyltransferase][pseudo=true][location=2303965..2306225]
K00620
lcl|CP068031.1_prot_1149[gene=argJ][locus_tag=DMB75_006015][protein=bifunctionalglutamateNacetyltransferase/aminoacidacetyltransferaseArgJ][pseudo=true][location=1242211..1243383]
K00641
lcl|CP068031.1_prot_13[locus_tag=DMB75_000065][protein=alpha/betafoldhydrolase][pseudo=true][location=16872..17853]
K00765
lcl|CP068031.1_prot_170[locus_tag=DMB75_000860][protein=ATPphosphoribosyltransferase][pseudo=true][location=207844..208445]
K00766
lcl|CP068031.1_prot_1313[gene=trpD][locus_tag=DMB75_006840][protein=anthranilatephosphoribosyltransferase][pseudo=true][location=complement(1406842..1407831)]
K00817
lcl|CP068031.1_prot_172[locus_tag=DMB75_000870][protein=histidinolphosphateaminotransferasefamilyprotein][pseudo=true][location=209706..210714]
K00821
lcl|CP068031.1_prot_1151[locus_tag=DMB75_006025][protein=acetylornithine/succinylornithinefamilytransaminase][pseudo=true][location=1244148..1245232]
K00930
lcl|CP068031.1_prot_1150[gene=argB][locus_tag=DMB75_006020][protein=acetylglutamatekinase][pseudo=true][location=1243393..1244132]
K01439
lcl|CP068031.1_prot_117[locus_tag=DMB75_000595][protein=ArgE/DapEfamilydeacylase][pseudo=true][location=complement(145323..146544)]
K01609
lcl|CP068031.1_prot_1312[gene=trpC][locus_tag=DMB75_006835][protein=indole3glycerolphosphatesynthaseTrpC][pseudo=true][location=complement(1406062..1406845)]
K01649
lcl|CP068031.1_prot_774[locus_tag=DMB75_003965][protein=2isopropylmalatesynthase][pseudo=true][location=complement(841037..842421)]
K01657
lcl|CP068031.1_prot_1315[locus_tag=DMB75_006850][protein=chorismatebindingprotein][pseudo=true][location=complement(1408397..1409699)]
K01687
lcl|CP068031.1_prot_778[gene=ilvD][locus_tag=DMB75_003985][protein=dihydroxyaciddehydratase][pseudo=true][location=complement(845619..847309)]
K01693
lcl|CP068031.1_prot_173[gene=hisB][locus_tag=DMB75_000875][protein=imidazoleglycerolphosphatedehydrataseHisB][pseudo=true][location=210692..211271]
K01695
lcl|CP068031.1_prot_1309[gene=trpA][locus_tag=DMB75_006820][protein=tryptophansynthasesubunitalpha][pseudo=true][location=complement(1404040..1404691)]
K01696
lcl|CP068031.1_prot_1310[locus_tag=DMB75_006825][protein=pyridoxalphosphatedependentenzyme][pseudo=true][location=complement(1404612..1405438)]
K01704
lcl|CP068031.1_prot_771[gene=leuD][locus_tag=DMB75_003950][protein=3isopropylmalatedehydratasesmallsubunit][pseudo=true][location=complement(838045..838622)]
K01733
lcl|CP068031.1_prot_1348[locus_tag=DMB75_007015][protein=threoninesynthase][pseudo=true][location=complement(1450620..1451679)]
K01750
lcl|CP068031.1_prot_1998[locus_tag=DMB75_010290][protein=ornithinecyclodeaminasefamilyprotein][pseudo=true][location=complement(2135065..2136025)]
K01754
lcl|CP068031.1_prot_770[gene=ilvA][locus_tag=DMB75_003945][protein=threonineammonialyaseIlvA][pseudo=true][location=complement(836743..838030)]
K01760
lcl|CP068031.1_prot_2147[locus_tag=DMB75_011130][protein=PLPdependenttransferase][pseudo=true][location=2302843..2303968]
K01814
lcl|CP068031.1_prot_175[locus_tag=DMB75_000885][protein=1(5phosphoribosyl)5((5phosphoribosylamino)methylideneamino)imidazole4carboxamideisomerase][pseudo=true][location=211839..212543]
K01834
lcl|CP068031.1_prot_2132[locus_tag=DMB75_011055][protein=histidinephosphatasefamilyprotein][pseudo=true][location=complement(2291512..2292090)]
K04517
lcl|CP068031.1_prot_1316[locus_tag=DMB75_006855][protein=prephenatedehydrogenase][pseudo=true][location=1410360..1411450]
K04518
lcl|CP068031.1_prot_824[locus_tag=DMB75_004215][protein=ACTdomaincontainingprotein][pseudo=true][location=complement(892290..893093)]
K17217
lcl|CP068031.1_prot_2092[locus_tag=DMB75_010855][protein=aminotransferaseclassVfoldPLPdependentenzyme][pseudo=true][location=complement(2250494..2251621)]
01240 Biosynthesis of cofactors (6)
K00077
lcl|CP068031.1_prot_116[locus_tag=DMB75_000590][protein=2dehydropantoate2reductase][pseudo=true][location=complement(144255..145159)], lcl|CP068031.1_prot_438[locus_tag=DMB75_002205][protein=2dehydropantoate2reductase][pseudo=true][location=508718..509662]
K00382
lcl|CP068031.1_prot_156[gene=lpdA][locus_tag=DMB75_000790][protein=dihydrolipoyldehydrogenase][pseudo=true][location=194615..195963]
K00652
lcl|CP068031.1_prot_52[locus_tag=DMB75_000270][protein=aminotransferaseclassI/IIfoldpyridoxalphosphatedependentenzyme][pseudo=true][location=62619..63752]
K01579
lcl|CP068031.1_prot_317[locus_tag=DMB75_001600][protein=aspartate1decarboxylase][pseudo=true][location=375214..375596]
K01935
lcl|CP068031.1_prot_50[gene=bioD][locus_tag=DMB75_000260][protein=dethiobiotinsynthase][pseudo=true][location=60585..61290]
K03149
lcl|CP068031.1_prot_391[locus_tag=DMB75_001970][protein=thiazolesynthase][pseudo=true][location=complement(456100..456868)]
Carbohydrate metabolism
00010 Glycolysis / Gluconeogenesis (5)
K00016
lcl|CP068031.1_prot_311[locus_tag=DMB75_001570][protein=Llactatedehydrogenase][pseudo=true][location=369006..369956]
K00382
lcl|CP068031.1_prot_156[gene=lpdA][locus_tag=DMB75_000790][protein=dihydrolipoyldehydrogenase][pseudo=true][location=194615..195963]
K01610
lcl|CP068031.1_prot_915[gene=pckA][locus_tag=DMB75_004840][protein=phosphoenolpyruvatecarboxykinase(ATP)][pseudo=true][location=complement(991752..993343)]
K01834
lcl|CP068031.1_prot_2132[locus_tag=DMB75_011055][protein=histidinephosphatasefamilyprotein][pseudo=true][location=complement(2291512..2292090)]
K01895
lcl|CP068031.1_prot_295[locus_tag=DMB75_001490][protein=AMPbindingprotein][pseudo=true][location=347291..348859], lcl|CP068031.1_prot_964[gene=acsA][locus_tag=DMB75_005085][protein=acetateCoAligase][pseudo=true][location=1047851..1049388]
00020 Citrate cycle (TCA cycle) (3)
K00382
lcl|CP068031.1_prot_156[gene=lpdA][locus_tag=DMB75_000790][protein=dihydrolipoyldehydrogenase][pseudo=true][location=194615..195963]
K00658
lcl|CP068031.1_prot_1267[gene=sucB][locus_tag=DMB75_006610][protein=dihydrolipoyllysineresiduesuccinyltransferase][pseudo=true][location=1363556..1364822]
K01610
lcl|CP068031.1_prot_915[gene=pckA][locus_tag=DMB75_004840][protein=phosphoenolpyruvatecarboxykinase(ATP)][pseudo=true][location=complement(991752..993343)]
00030 Pentose phosphate pathway (3)
K00034
lcl|CP068031.1_prot_611[locus_tag=DMB75_003070][protein=SDRfamilyoxidoreductase][pseudo=true][location=complement(684023..684804)]
K00036
lcl|CP068031.1_prot_1173[locus_tag=DMB75_006135][protein=glucose6phosphatedehydrogenase][pseudo=true][location=complement(1265559..1267043)]
K01839
lcl|CP068031.1_prot_701[gene=deoB][locus_tag=DMB75_003575][protein=phosphopentomutase][pseudo=true][location=769236..770375]
00040 Pentose and glucuronate interconversions (3)
K00854
lcl|CP068031.1_prot_372[gene=xylB][locus_tag=DMB75_001875][protein=xylulokinase][pseudo=true][location=433318..434802]
K05352
lcl|CP068031.1_prot_1993[locus_tag=DMB75_010265][protein=zincbindingdehydrogenase][pseudo=true][location=complement(2127797..2128806)]
K21030
lcl|CP068031.1_prot_1994[locus_tag=DMB75_010270][protein=2CmethylDerythritol4phosphatecytidylyltransferase][pseudo=true][location=complement(2128799..2129514)]
00052 Galactose metabolism (6)
K00917
lcl|CP068031.1_prot_656[gene=lacC][locus_tag=DMB75_003295][protein=tagatose6phosphatekinase][pseudo=true][location=713192..714123]
K01187
lcl|CP068031.1_prot_1171[locus_tag=DMB75_006125][protein=alphaglucosidase][pseudo=true][location=1263023..1264332]
K01220
lcl|CP068031.1_prot_660[gene=lacG][locus_tag=DMB75_003315][protein=6phosphobetagalactosidase][pseudo=true][location=717148..718549]
K01635
lcl|CP068031.1_prot_657[locus_tag=DMB75_003300][protein=tagatose1,6diphosphatealdolase][pseudo=true][location=714195..715039]
K01819
lcl|CP068031.1_prot_655[gene=lacB][locus_tag=DMB75_003290][protein=galactose6phosphateisomerasesubunitLacB][pseudo=true][location=712666..713180]
K02788
lcl|CP068031.1_prot_659[locus_tag=DMB75_003310][protein=PTStransportersubunitEIIC][pseudo=true][location=715383..717129]
00500 Starch and sucrose metabolism (6)
K01179
lcl|CP068031.1_prot_106[locus_tag=DMB75_000540][protein=cellulasefamilyglycosylhydrolase][pseudo=true][location=complement(130613..131871)]
K01187
lcl|CP068031.1_prot_1171[locus_tag=DMB75_006125][protein=alphaglucosidase][pseudo=true][location=1263023..1264332]
K01226
lcl|CP068031.1_prot_2077[locus_tag=DMB75_010775][protein=alpha,alphaphosphotrehalase][pseudo=true][location=complement(2230516..2232156)]
K02750
lcl|CP068031.1_prot_545[locus_tag=DMB75_002740][protein=PTStransportersubunitEIIC][pseudo=true][location=621009..622601]
K02810
lcl|CP068031.1_prot_490[locus_tag=DMB75_002465][protein=PTSsucrosetransportersubunitIIBC][pseudo=true][location=563157..564598]
K02819
lcl|CP068031.1_prot_2078[gene=treP][locus_tag=DMB75_010780][protein=PTSsystemtrehalosespecificEIIBCcomponent][pseudo=true][location=complement(2232200..2233642)]
00620 Pyruvate metabolism (9)
K00016
lcl|CP068031.1_prot_311[locus_tag=DMB75_001570][protein=Llactatedehydrogenase][pseudo=true][location=369006..369956]
K00382
lcl|CP068031.1_prot_156[gene=lpdA][locus_tag=DMB75_000790][protein=dihydrolipoyldehydrogenase][pseudo=true][location=194615..195963]
K00626
lcl|CP068031.1_prot_1970[locus_tag=DMB75_010150][protein=acetylCoACacyltransferase][pseudo=true][location=complement(2105964..2107079)]
K01512
lcl|CP068031.1_prot_1276[locus_tag=DMB75_006655][protein=acylphosphatase][pseudo=true][location=complement(1372679..1372952)]
K01610
lcl|CP068031.1_prot_915[gene=pckA][locus_tag=DMB75_004840][protein=phosphoenolpyruvatecarboxykinase(ATP)][pseudo=true][location=complement(991752..993343)]
K01649
lcl|CP068031.1_prot_774[locus_tag=DMB75_003965][protein=2isopropylmalatesynthase][pseudo=true][location=complement(841037..842421)]
K01895
lcl|CP068031.1_prot_295[locus_tag=DMB75_001490][protein=AMPbindingprotein][pseudo=true][location=347291..348859], lcl|CP068031.1_prot_964[gene=acsA][locus_tag=DMB75_005085][protein=acetateCoAligase][pseudo=true][location=1047851..1049388]
K03778
lcl|CP068031.1_prot_337[locus_tag=DMB75_001700][protein=Dlactatedehydrogenase][pseudo=true][location=397845..398786], lcl|CP068031.1_prot_380[locus_tag=DMB75_001915][protein=Dlactatedehydrogenase][pseudo=true][location=complement(441885..442877)]
K22212
lcl|CP068031.1_prot_109[locus_tag=DMB75_000555][protein=NADdependentmalicenzyme][pseudo=true][location=134244..135808]
00630 Glyoxylate and dicarboxylate metabolism (5)
K00123
lcl|CP068031.1_prot_559[gene=fdhF][locus_tag=DMB75_002810][protein=formatedehydrogenasesubunitalpha][pseudo=true][location=636285..639229]
K00382
lcl|CP068031.1_prot_156[gene=lpdA][locus_tag=DMB75_000790][protein=dihydrolipoyldehydrogenase][pseudo=true][location=194615..195963]
K00626
lcl|CP068031.1_prot_1970[locus_tag=DMB75_010150][protein=acetylCoACacyltransferase][pseudo=true][location=complement(2105964..2107079)]
K01091
lcl|CP068031.1_prot_1972[locus_tag=DMB75_010160][protein=HADfamilyhydrolase][pseudo=true][location=complement(2108543..2109190)]
K01895
lcl|CP068031.1_prot_295[locus_tag=DMB75_001490][protein=AMPbindingprotein][pseudo=true][location=347291..348859], lcl|CP068031.1_prot_964[gene=acsA][locus_tag=DMB75_005085][protein=acetateCoAligase][pseudo=true][location=1047851..1049388]
00640 Propanoate metabolism (4)
K00016
lcl|CP068031.1_prot_311[locus_tag=DMB75_001570][protein=Llactatedehydrogenase][pseudo=true][location=369006..369956]
K00382
lcl|CP068031.1_prot_156[gene=lpdA][locus_tag=DMB75_000790][protein=dihydrolipoyldehydrogenase][pseudo=true][location=194615..195963]
K00626
lcl|CP068031.1_prot_1970[locus_tag=DMB75_010150][protein=acetylCoACacyltransferase][pseudo=true][location=complement(2105964..2107079)]
K01895
lcl|CP068031.1_prot_295[locus_tag=DMB75_001490][protein=AMPbindingprotein][pseudo=true][location=347291..348859], lcl|CP068031.1_prot_964[gene=acsA][locus_tag=DMB75_005085][protein=acetateCoAligase][pseudo=true][location=1047851..1049388]
00650 Butanoate metabolism (1)
K00626
lcl|CP068031.1_prot_1970[locus_tag=DMB75_010150][protein=acetylCoACacyltransferase][pseudo=true][location=complement(2105964..2107079)]
00660 C5-Branched dibasic acid metabolism (1)
K01704
lcl|CP068031.1_prot_771[gene=leuD][locus_tag=DMB75_003950][protein=3isopropylmalatedehydratasesmallsubunit][pseudo=true][location=complement(838045..838622)]
00562 Inositol phosphate metabolism (1)
K01092
lcl|CP068031.1_prot_557[locus_tag=DMB75_002800][protein=inositolmonophosphatasefamilyprotein][pseudo=true][location=633950..634745]
Energy metabolism
00190 Oxidative phosphorylation (3)
K00425
lcl|CP068031.1_prot_1569[locus_tag=DMB75_008125][protein=cytochromeubiquinoloxidasesubunitI][pseudo=true][location=complement(1687472..1688825)]
K00426
lcl|CP068031.1_prot_1568[locus_tag=DMB75_008120][protein=cytochromedubiquinoloxidasesubunitII][pseudo=true][location=complement(1686459..1687475)]
K05577
lcl|CP068031.1_prot_2104[locus_tag=DMB75_010915][protein=NADHdehydrogenasesubunit5][pseudo=true][location=complement(2261012..2262498)]
00710 Carbon fixation in photosynthetic organisms (1)
K01610
lcl|CP068031.1_prot_915[gene=pckA][locus_tag=DMB75_004840][protein=phosphoenolpyruvatecarboxykinase(ATP)][pseudo=true][location=complement(991752..993343)]
00720 Carbon fixation pathways in prokaryotes (2)
K00626
lcl|CP068031.1_prot_1970[locus_tag=DMB75_010150][protein=acetylCoACacyltransferase][pseudo=true][location=complement(2105964..2107079)]
K01895
lcl|CP068031.1_prot_295[locus_tag=DMB75_001490][protein=AMPbindingprotein][pseudo=true][location=347291..348859], lcl|CP068031.1_prot_964[gene=acsA][locus_tag=DMB75_005085][protein=acetateCoAligase][pseudo=true][location=1047851..1049388]
00680 Methane metabolism (4)
K00058
lcl|CP068031.1_prot_972[locus_tag=DMB75_005125][protein=phosphoglyceratedehydrogenase][pseudo=true][location=complement(1059783..1061308)]
K00123
lcl|CP068031.1_prot_559[gene=fdhF][locus_tag=DMB75_002810][protein=formatedehydrogenasesubunitalpha][pseudo=true][location=636285..639229]
K01834
lcl|CP068031.1_prot_2132[locus_tag=DMB75_011055][protein=histidinephosphatasefamilyprotein][pseudo=true][location=complement(2291512..2292090)]
K01895
lcl|CP068031.1_prot_295[locus_tag=DMB75_001490][protein=AMPbindingprotein][pseudo=true][location=347291..348859], lcl|CP068031.1_prot_964[gene=acsA][locus_tag=DMB75_005085][protein=acetateCoAligase][pseudo=true][location=1047851..1049388]
00910 Nitrogen metabolism (3)
K00265
lcl|CP068031.1_prot_2080[gene=gltB][locus_tag=DMB75_010795][protein=glutamatesynthaselargesubunit][pseudo=true][location=complement(2235625..2240008)]
K00266
lcl|CP068031.1_prot_2079[locus_tag=DMB75_010790][protein=glutamatesynthasesubunitbeta][pseudo=true][location=complement(2234043..2235492)]
K00459
lcl|CP068031.1_prot_1714[locus_tag=DMB75_008860][protein=nitronatemonooxygenase][pseudo=true][location=complement(1850282..1851348)]
00920 Sulfur metabolism (8)
K00380
lcl|CP068031.1_prot_275[locus_tag=DMB75_001390][protein=assimilatorysulfitereductase(NADPH)flavoproteinsubunit][pseudo=true][location=323328..325187]
K00381
lcl|CP068031.1_prot_276[gene=cysI][locus_tag=DMB75_001395][protein=assimilatorysulfitereductase(NADPH)hemoproteinsubunit][pseudo=true][location=325207..326905]
K00390
lcl|CP068031.1_prot_274[locus_tag=DMB75_001385][protein=phosphoadenylylsulfatereductase][pseudo=true][location=322289..323008]
K00641
lcl|CP068031.1_prot_13[locus_tag=DMB75_000065][protein=alpha/betafoldhydrolase][pseudo=true][location=16872..17853]
K00860
lcl|CP068031.1_prot_281[gene=cysC][locus_tag=DMB75_001420][protein=adenylylsulfatekinase][pseudo=true][location=330546..331145]
K00958
lcl|CP068031.1_prot_280[gene=sat][locus_tag=DMB75_001415][protein=sulfateadenylyltransferase][pseudo=true][location=329354..330530]
K16937
lcl|CP068031.1_prot_1843[locus_tag=DMB75_009515][protein=DoxXfamilymembraneprotein][pseudo=true][location=1978692..1979165]
K17217
lcl|CP068031.1_prot_2092[locus_tag=DMB75_010855][protein=aminotransferaseclassVfoldPLPdependentenzyme][pseudo=true][location=complement(2250494..2251621)]
Lipid metabolism
00071 Fatty acid degradation (1)
K00626
lcl|CP068031.1_prot_1970[locus_tag=DMB75_010150][protein=acetylCoACacyltransferase][pseudo=true][location=complement(2105964..2107079)]
00072 Synthesis and degradation of ketone bodies (1)
K00626
lcl|CP068031.1_prot_1970[locus_tag=DMB75_010150][protein=acetylCoACacyltransferase][pseudo=true][location=complement(2105964..2107079)]
Nucleotide metabolism
00230 Purine metabolism (4)
K00860
lcl|CP068031.1_prot_281[gene=cysC][locus_tag=DMB75_001420][protein=adenylylsulfatekinase][pseudo=true][location=330546..331145]
K00958
lcl|CP068031.1_prot_280[gene=sat][locus_tag=DMB75_001415][protein=sulfateadenylyltransferase][pseudo=true][location=329354..330530]
K01119
lcl|CP068031.1_prot_1626[locus_tag=DMB75_008420][protein=bifunctionalmetallophosphatase/5'nucleotidase][pseudo=true][location=complement(1753037..1754544)]
K01839
lcl|CP068031.1_prot_701[gene=deoB][locus_tag=DMB75_003575][protein=phosphopentomutase][pseudo=true][location=769236..770375]
00240 Pyrimidine metabolism (1)
K01119
lcl|CP068031.1_prot_1626[locus_tag=DMB75_008420][protein=bifunctionalmetallophosphatase/5'nucleotidase][pseudo=true][location=complement(1753037..1754544)]
Amino acid metabolism
00250 Alanine, aspartate and glutamate metabolism (4)
K00265
lcl|CP068031.1_prot_2080[gene=gltB][locus_tag=DMB75_010795][protein=glutamatesynthaselargesubunit][pseudo=true][location=complement(2235625..2240008)]
K00266
lcl|CP068031.1_prot_2079[locus_tag=DMB75_010790][protein=glutamatesynthasesubunitbeta][pseudo=true][location=complement(2234043..2235492)]
K00294
lcl|CP068031.1_prot_343[gene=pruA][locus_tag=DMB75_001730][protein=Lglutamategammasemialdehydedehydrogenase][pseudo=true][location=404225..405769]
K01424
lcl|CP068031.1_prot_1193[locus_tag=DMB75_006235][protein=asparaginase][pseudo=true][location=complement(1285430..1286396)]
00260 Glycine, serine and threonine metabolism (9)
K00058
lcl|CP068031.1_prot_972[locus_tag=DMB75_005125][protein=phosphoglyceratedehydrogenase][pseudo=true][location=complement(1059783..1061308)]
K00382
lcl|CP068031.1_prot_156[gene=lpdA][locus_tag=DMB75_000790][protein=dihydrolipoyldehydrogenase][pseudo=true][location=194615..195963]
K00639
lcl|CP068031.1_prot_2000[locus_tag=DMB75_010300][protein=glycineCacetyltransferase][pseudo=true][location=complement(2137063..2138252)]
K01695
lcl|CP068031.1_prot_1309[gene=trpA][locus_tag=DMB75_006820][protein=tryptophansynthasesubunitalpha][pseudo=true][location=complement(1404040..1404691)]
K01696
lcl|CP068031.1_prot_1310[locus_tag=DMB75_006825][protein=pyridoxalphosphatedependentenzyme][pseudo=true][location=complement(1404612..1405438)]
K01733
lcl|CP068031.1_prot_1348[locus_tag=DMB75_007015][protein=threoninesynthase][pseudo=true][location=complement(1450620..1451679)]
K01754
lcl|CP068031.1_prot_770[gene=ilvA][locus_tag=DMB75_003945][protein=threonineammonialyaseIlvA][pseudo=true][location=complement(836743..838030)]
K01834
lcl|CP068031.1_prot_2132[locus_tag=DMB75_011055][protein=histidinephosphatasefamilyprotein][pseudo=true][location=complement(2291512..2292090)]
K17217
lcl|CP068031.1_prot_2092[locus_tag=DMB75_010855][protein=aminotransferaseclassVfoldPLPdependentenzyme][pseudo=true][location=complement(2250494..2251621)]
00270 Cysteine and methionine metabolism (7)
K00016
lcl|CP068031.1_prot_311[locus_tag=DMB75_001570][protein=Llactatedehydrogenase][pseudo=true][location=369006..369956]
K00058
lcl|CP068031.1_prot_972[locus_tag=DMB75_005125][protein=phosphoglyceratedehydrogenase][pseudo=true][location=complement(1059783..1061308)]
K00549
lcl|CP068031.1_prot_2148[gene=metE][locus_tag=DMB75_011135][protein=5methyltetrahydropteroyltriglutamatehomocysteineSmethyltransferase][pseudo=true][location=2303965..2306225]
K00641
lcl|CP068031.1_prot_13[locus_tag=DMB75_000065][protein=alpha/betafoldhydrolase][pseudo=true][location=16872..17853]
K01760
lcl|CP068031.1_prot_2147[locus_tag=DMB75_011130][protein=PLPdependenttransferase][pseudo=true][location=2302843..2303968]
K08969
lcl|CP068031.1_prot_336[locus_tag=DMB75_001695][protein=aminotransferaseclassI/IIfoldpyridoxalphosphatedependentenzyme][pseudo=true][location=396662..397852]
K17217
lcl|CP068031.1_prot_2092[locus_tag=DMB75_010855][protein=aminotransferaseclassVfoldPLPdependentenzyme][pseudo=true][location=complement(2250494..2251621)]
00280 Valine, leucine and isoleucine degradation (2)
K00382
lcl|CP068031.1_prot_156[gene=lpdA][locus_tag=DMB75_000790][protein=dihydrolipoyldehydrogenase][pseudo=true][location=194615..195963]
K00626
lcl|CP068031.1_prot_1970[locus_tag=DMB75_010150][protein=acetylCoACacyltransferase][pseudo=true][location=complement(2105964..2107079)]
00290 Valine, leucine and isoleucine biosynthesis (5)
K00053
lcl|CP068031.1_prot_775[gene=ilvC][locus_tag=DMB75_003970][protein=ketolacidreductoisomerase][pseudo=true][location=complement(842465..843460)]
K01649
lcl|CP068031.1_prot_774[locus_tag=DMB75_003965][protein=2isopropylmalatesynthase][pseudo=true][location=complement(841037..842421)]
K01687
lcl|CP068031.1_prot_778[gene=ilvD][locus_tag=DMB75_003985][protein=dihydroxyaciddehydratase][pseudo=true][location=complement(845619..847309)]
K01704
lcl|CP068031.1_prot_771[gene=leuD][locus_tag=DMB75_003950][protein=3isopropylmalatedehydratasesmallsubunit][pseudo=true][location=complement(838045..838622)]
K01754
lcl|CP068031.1_prot_770[gene=ilvA][locus_tag=DMB75_003945][protein=threonineammonialyaseIlvA][pseudo=true][location=complement(836743..838030)]
00300 Lysine biosynthesis (2)
K00821
lcl|CP068031.1_prot_1151[locus_tag=DMB75_006025][protein=acetylornithine/succinylornithinefamilytransaminase][pseudo=true][location=1244148..1245232]
K01439
lcl|CP068031.1_prot_117[locus_tag=DMB75_000595][protein=ArgE/DapEfamilydeacylase][pseudo=true][location=complement(145323..146544)]
00310 Lysine degradation (4)
K00382
lcl|CP068031.1_prot_156[gene=lpdA][locus_tag=DMB75_000790][protein=dihydrolipoyldehydrogenase][pseudo=true][location=194615..195963]
K00626
lcl|CP068031.1_prot_1970[locus_tag=DMB75_010150][protein=acetylCoACacyltransferase][pseudo=true][location=complement(2105964..2107079)]
K00658
lcl|CP068031.1_prot_1267[gene=sucB][locus_tag=DMB75_006610][protein=dihydrolipoyllysineresiduesuccinyltransferase][pseudo=true][location=1363556..1364822]
K00824
lcl|CP068031.1_prot_947[gene=dat][locus_tag=DMB75_005000][protein=Daminoacidtransaminase][pseudo=true][location=1029032..1029881]
00220 Arginine biosynthesis (5)
K00145
lcl|CP068031.1_prot_1148[locus_tag=DMB75_006010][protein=Nacetylgammaglutamylphosphatereductase][pseudo=true][location=1241294..1242218]
K00491
lcl|CP068031.1_prot_825[locus_tag=DMB75_004220][protein=nitricoxidesynthaseoxygenase][pseudo=true][location=complement(893112..894164)]
K00620
lcl|CP068031.1_prot_1149[gene=argJ][locus_tag=DMB75_006015][protein=bifunctionalglutamateNacetyltransferase/aminoacidacetyltransferaseArgJ][pseudo=true][location=1242211..1243383]
K00821
lcl|CP068031.1_prot_1151[locus_tag=DMB75_006025][protein=acetylornithine/succinylornithinefamilytransaminase][pseudo=true][location=1244148..1245232]
K00930
lcl|CP068031.1_prot_1150[gene=argB][locus_tag=DMB75_006020][protein=acetylglutamatekinase][pseudo=true][location=1243393..1244132]
00330 Arginine and proline metabolism (7)
K00286
lcl|CP068031.1_prot_1175[gene=proC][locus_tag=DMB75_006145][protein=pyrroline5carboxylatereductase][pseudo=true][location=complement(1268493..1269308)]
K00294
lcl|CP068031.1_prot_343[gene=pruA][locus_tag=DMB75_001730][protein=Lglutamategammasemialdehydedehydrogenase][pseudo=true][location=404225..405769]
K00318
lcl|CP068031.1_prot_933[locus_tag=DMB75_004930][protein=prolinedehydrogenasefamilyprotein][pseudo=true][location=complement(1008035..1009037)]
K00491
lcl|CP068031.1_prot_825[locus_tag=DMB75_004220][protein=nitricoxidesynthaseoxygenase][pseudo=true][location=complement(893112..894164)]
K00819
lcl|CP068031.1_prot_1678[locus_tag=DMB75_008680][protein=ornithineoxoacidtransaminase][pseudo=true][location=complement(1817641..1818773)]
K00824
lcl|CP068031.1_prot_947[gene=dat][locus_tag=DMB75_005000][protein=Daminoacidtransaminase][pseudo=true][location=1029032..1029881]
K01750
lcl|CP068031.1_prot_1998[locus_tag=DMB75_010290][protein=ornithinecyclodeaminasefamilyprotein][pseudo=true][location=complement(2135065..2136025)]
00340 Histidine metabolism (6)
K00765
lcl|CP068031.1_prot_170[locus_tag=DMB75_000860][protein=ATPphosphoribosyltransferase][pseudo=true][location=207844..208445]
K00817
lcl|CP068031.1_prot_172[locus_tag=DMB75_000870][protein=histidinolphosphateaminotransferasefamilyprotein][pseudo=true][location=209706..210714]
K01693
lcl|CP068031.1_prot_173[gene=hisB][locus_tag=DMB75_000875][protein=imidazoleglycerolphosphatedehydrataseHisB][pseudo=true][location=210692..211271]
K01712
lcl|CP068031.1_prot_538[gene=hutU][locus_tag=DMB75_002705][protein=urocanatehydratase][pseudo=true][location=611536..613205]
K01745
lcl|CP068031.1_prot_8[gene=hutH][locus_tag=DMB75_000040][protein=histidineammonialyase][pseudo=true][location=10436..11925]
K01814
lcl|CP068031.1_prot_175[locus_tag=DMB75_000885][protein=1(5phosphoribosyl)5((5phosphoribosylamino)methylideneamino)imidazole4carboxamideisomerase][pseudo=true][location=211839..212543]
00350 Tyrosine metabolism (1)
K00817
lcl|CP068031.1_prot_172[locus_tag=DMB75_000870][protein=histidinolphosphateaminotransferasefamilyprotein][pseudo=true][location=209706..210714]
00360 Phenylalanine metabolism (2)
K00817
lcl|CP068031.1_prot_172[locus_tag=DMB75_000870][protein=histidinolphosphateaminotransferasefamilyprotein][pseudo=true][location=209706..210714]
K00824
lcl|CP068031.1_prot_947[gene=dat][locus_tag=DMB75_005000][protein=Daminoacidtransaminase][pseudo=true][location=1029032..1029881]
00380 Tryptophan metabolism (3)
K00382
lcl|CP068031.1_prot_156[gene=lpdA][locus_tag=DMB75_000790][protein=dihydrolipoyldehydrogenase][pseudo=true][location=194615..195963]
K00626
lcl|CP068031.1_prot_1970[locus_tag=DMB75_010150][protein=acetylCoACacyltransferase][pseudo=true][location=complement(2105964..2107079)]
K00658
lcl|CP068031.1_prot_1267[gene=sucB][locus_tag=DMB75_006610][protein=dihydrolipoyllysineresiduesuccinyltransferase][pseudo=true][location=1363556..1364822]
00400 Phenylalanine, tyrosine and tryptophan biosynthesis (8)
K00766
lcl|CP068031.1_prot_1313[gene=trpD][locus_tag=DMB75_006840][protein=anthranilatephosphoribosyltransferase][pseudo=true][location=complement(1406842..1407831)]
K00817
lcl|CP068031.1_prot_172[locus_tag=DMB75_000870][protein=histidinolphosphateaminotransferasefamilyprotein][pseudo=true][location=209706..210714]
K01609
lcl|CP068031.1_prot_1312[gene=trpC][locus_tag=DMB75_006835][protein=indole3glycerolphosphatesynthaseTrpC][pseudo=true][location=complement(1406062..1406845)]
K01657
lcl|CP068031.1_prot_1315[locus_tag=DMB75_006850][protein=chorismatebindingprotein][pseudo=true][location=complement(1408397..1409699)]
K01695
lcl|CP068031.1_prot_1309[gene=trpA][locus_tag=DMB75_006820][protein=tryptophansynthasesubunitalpha][pseudo=true][location=complement(1404040..1404691)]
K01696
lcl|CP068031.1_prot_1310[locus_tag=DMB75_006825][protein=pyridoxalphosphatedependentenzyme][pseudo=true][location=complement(1404612..1405438)]
K04517
lcl|CP068031.1_prot_1316[locus_tag=DMB75_006855][protein=prephenatedehydrogenase][pseudo=true][location=1410360..1411450]
K04518
lcl|CP068031.1_prot_824[locus_tag=DMB75_004215][protein=ACTdomaincontainingprotein][pseudo=true][location=complement(892290..893093)]
Metabolism of other amino acids
00410 beta-Alanine metabolism (1)
K01579
lcl|CP068031.1_prot_317[locus_tag=DMB75_001600][protein=aspartate1decarboxylase][pseudo=true][location=375214..375596]
00450 Selenocompound metabolism (3)
K00549
lcl|CP068031.1_prot_2148[gene=metE][locus_tag=DMB75_011135][protein=5methyltetrahydropteroyltriglutamatehomocysteineSmethyltransferase][pseudo=true][location=2303965..2306225]
K00958
lcl|CP068031.1_prot_280[gene=sat][locus_tag=DMB75_001415][protein=sulfateadenylyltransferase][pseudo=true][location=329354..330530]
K01760
lcl|CP068031.1_prot_2147[locus_tag=DMB75_011130][protein=PLPdependenttransferase][pseudo=true][location=2302843..2303968]
00460 Cyanoamino acid metabolism (1)
K01424
lcl|CP068031.1_prot_1193[locus_tag=DMB75_006235][protein=asparaginase][pseudo=true][location=complement(1285430..1286396)]
00472 D-Arginine and D-ornithine metabolism (1)
K00824
lcl|CP068031.1_prot_947[gene=dat][locus_tag=DMB75_005000][protein=Daminoacidtransaminase][pseudo=true][location=1029032..1029881]
00473 D-Alanine metabolism (1)
K00824
lcl|CP068031.1_prot_947[gene=dat][locus_tag=DMB75_005000][protein=Daminoacidtransaminase][pseudo=true][location=1029032..1029881]
00480 Glutathione metabolism (2)
K00036
lcl|CP068031.1_prot_1173[locus_tag=DMB75_006135][protein=glucose6phosphatedehydrogenase][pseudo=true][location=complement(1265559..1267043)]
K00383
lcl|CP068031.1_prot_272[locus_tag=DMB75_001375][protein=NAD(P)/FADdependentoxidoreductase][pseudo=true][location=320410..321610]
Metabolism of cofactors and vitamins
00730 Thiamine metabolism (1)
K03149
lcl|CP068031.1_prot_391[locus_tag=DMB75_001970][protein=thiazolesynthase][pseudo=true][location=complement(456100..456868)]
00750 Vitamin B6 metabolism (1)
K01733
lcl|CP068031.1_prot_1348[locus_tag=DMB75_007015][protein=threoninesynthase][pseudo=true][location=complement(1450620..1451679)]
00770 Pantothenate and CoA biosynthesis (4)
K00053
lcl|CP068031.1_prot_775[gene=ilvC][locus_tag=DMB75_003970][protein=ketolacidreductoisomerase][pseudo=true][location=complement(842465..843460)]
K00077
lcl|CP068031.1_prot_116[locus_tag=DMB75_000590][protein=2dehydropantoate2reductase][pseudo=true][location=complement(144255..145159)], lcl|CP068031.1_prot_438[locus_tag=DMB75_002205][protein=2dehydropantoate2reductase][pseudo=true][location=508718..509662]
K01579
lcl|CP068031.1_prot_317[locus_tag=DMB75_001600][protein=aspartate1decarboxylase][pseudo=true][location=375214..375596]
K01687
lcl|CP068031.1_prot_778[gene=ilvD][locus_tag=DMB75_003985][protein=dihydroxyaciddehydratase][pseudo=true][location=complement(845619..847309)]
00780 Biotin metabolism (2)
K00652
lcl|CP068031.1_prot_52[locus_tag=DMB75_000270][protein=aminotransferaseclassI/IIfoldpyridoxalphosphatedependentenzyme][pseudo=true][location=62619..63752]
K01935
lcl|CP068031.1_prot_50[gene=bioD][locus_tag=DMB75_000260][protein=dethiobiotinsynthase][pseudo=true][location=60585..61290]
Metabolism of terpenoids and polyketides
00900 Terpenoid backbone biosynthesis (1)
K00626
lcl|CP068031.1_prot_1970[locus_tag=DMB75_010150][protein=acetylCoACacyltransferase][pseudo=true][location=complement(2105964..2107079)]
00906 Carotenoid biosynthesis (3)
K10027
lcl|CP068031.1_prot_335[gene=crtI][locus_tag=DMB75_001690][protein=phytoenedesaturase][pseudo=true][location=394967..396473]
K10210
lcl|CP068031.1_prot_332[locus_tag=DMB75_001675][protein=NAD(P)/FADdependentoxidoreductase][pseudo=true][location=391444..392933]
K10211
lcl|CP068031.1_prot_333[locus_tag=DMB75_001680][protein=glycosyltransferasefamily2protein][pseudo=true][location=392956..394057]
Biosynthesis of other secondary metabolites
00960 Tropane, piperidine and pyridine alkaloid biosynthesis (1)
K00817
lcl|CP068031.1_prot_172[locus_tag=DMB75_000870][protein=histidinolphosphateaminotransferasefamilyprotein][pseudo=true][location=209706..210714]
00261 Monobactam biosynthesis (1)
K00958
lcl|CP068031.1_prot_280[gene=sat][locus_tag=DMB75_001415][protein=sulfateadenylyltransferase][pseudo=true][location=329354..330530]
00521 Streptomycin biosynthesis (1)
K01092
lcl|CP068031.1_prot_557[locus_tag=DMB75_002800][protein=inositolmonophosphatasefamilyprotein][pseudo=true][location=633950..634745]
00401 Novobiocin biosynthesis (2)
K00817
lcl|CP068031.1_prot_172[locus_tag=DMB75_000870][protein=histidinolphosphateaminotransferasefamilyprotein][pseudo=true][location=209706..210714]
K04517
lcl|CP068031.1_prot_1316[locus_tag=DMB75_006855][protein=prephenatedehydrogenase][pseudo=true][location=1410360..1411450]
00405 Phenazine biosynthesis (1)
K01657
lcl|CP068031.1_prot_1315[locus_tag=DMB75_006850][protein=chorismatebindingprotein][pseudo=true][location=complement(1408397..1409699)]
Xenobiotics biodegradation and metabolism
00362 Benzoate degradation (1)
K00626
lcl|CP068031.1_prot_1970[locus_tag=DMB75_010150][protein=acetylCoACacyltransferase][pseudo=true][location=complement(2105964..2107079)]
00627 Aminobenzoate degradation (1)
K01512
lcl|CP068031.1_prot_1276[locus_tag=DMB75_006655][protein=acylphosphatase][pseudo=true][location=complement(1372679..1372952)]
00625 Chloroalkane and chloroalkene degradation (1)
K01560
lcl|CP068031.1_prot_1503[locus_tag=DMB75_007790][protein=YjjGfamilynoncanonicalpyrimidinenucleotidase][pseudo=true][location=complement(1620757..1621443)]
00361 Chlorocyclohexane and chlorobenzene degradation (1)
K01560
lcl|CP068031.1_prot_1503[locus_tag=DMB75_007790][protein=YjjGfamilynoncanonicalpyrimidinenucleotidase][pseudo=true][location=complement(1620757..1621443)]
Genetic Information Processing
Folding, sorting and degradation
04141 Protein processing in endoplasmic reticulum (1)
K13993
lcl|CP068031.1_prot_481[locus_tag=DMB75_002420][protein=Hsp20familyprotein][pseudo=true][location=complement(554327..554714)]
Environmental Information Processing
Membrane transport
02010 ABC transporters (20)
K02041
lcl|CP068031.1_prot_191[gene=phnC][locus_tag=DMB75_000970][protein=phosphonateABCtransporterATPbindingprotein][pseudo=true][location=230988..231754]
K02042
lcl|CP068031.1_prot_193[gene=phnE][locus_tag=DMB75_000980][protein=phosphonateABCtransporter,permeaseproteinPhnE][pseudo=true][location=232565..233382]
K02044
lcl|CP068031.1_prot_190[locus_tag=DMB75_000965][protein=phosphate/phosphite/phosphonateABCtransportersubstratebindingprotein][pseudo=true][location=229918..230874]
K02071
lcl|CP068031.1_prot_1732[locus_tag=DMB75_008950][protein=methionineABCtransporterATPbindingprotein][pseudo=true][location=complement(1867220..1868226)], lcl|CP068031.1_prot_2091[locus_tag=DMB75_010850][protein=methionineABCtransporterATPbindingprotein][pseudo=true][location=complement(2249223..2250247)]
K02072
lcl|CP068031.1_prot_1731[locus_tag=DMB75_008945][protein=ABCtransporterpermease][pseudo=true][location=complement(1866529..1867227)], lcl|CP068031.1_prot_2090[locus_tag=DMB75_010845][protein=ABCtransporterpermease][pseudo=true][location=complement(2248560..2249220)]
K02073
lcl|CP068031.1_prot_1730[locus_tag=DMB75_008940][protein=methionineABCtransportersubstratebindingprotein][pseudo=true][location=complement(1865735..1866508)], lcl|CP068031.1_prot_2089[gene=gmpC][locus_tag=DMB75_010840][protein=dipeptideABCtransporterglycylmethioninebindinglipoprotein][pseudo=true][location=complement(2247673..2248484)]
K05845
lcl|CP068031.1_prot_431[locus_tag=DMB75_002170][protein=osmoprotectantABCtransportersubstratebindingprotein][pseudo=true][location=501202..502139]
K09692
lcl|CP068031.1_prot_868[locus_tag=DMB75_004435][protein=hypotheticalprotein][pseudo=true][location=935833..936600]
K09815
lcl|CP068031.1_prot_384[locus_tag=DMB75_001935][protein=zincABCtransportersubstratebindingprotein][pseudo=true][location=446402..447360]
K10112
lcl|CP068031.1_prot_1257[locus_tag=DMB75_006560][protein=ATPbindingcassettedomaincontainingprotein][pseudo=true][location=1350587..1351672]
K15584
lcl|CP068031.1_prot_91[gene=nikA][locus_tag=DMB75_000465][protein=nickelABCtransporter,nickel/metallophoreperiplasmicbindingprotein][pseudo=true][location=110583..112174]
K15587
lcl|CP068031.1_prot_94[locus_tag=DMB75_000480][protein=ABCtransporterATPbindingprotein][pseudo=true][location=113982..114800]
K16012
lcl|CP068031.1_prot_1863[locus_tag=DMB75_009615][protein=aminoacidABCtransporterATPbinding/permeaseprotein][pseudo=true][location=complement(2000712..2002401)]
K16013
lcl|CP068031.1_prot_1864[locus_tag=DMB75_009620][protein=ABCtransporterATPbindingprotein/permease][pseudo=true][location=complement(2002401..2004039)]
K17077
lcl|CP068031.1_prot_880[locus_tag=DMB75_004630][protein=ABCtransportersubstratebindingprotein/permease][pseudo=true][location=957324..958763]
K17318
lcl|CP068031.1_prot_1259[locus_tag=DMB75_006570][protein=extracellularsolutebindingprotein][pseudo=true][location=1352545..1354119]
K17319
lcl|CP068031.1_prot_1258[locus_tag=DMB75_006565][protein=sugarABCtransporterpermease][pseudo=true][location=1351953..1352534]
K19975
lcl|CP068031.1_prot_1913[locus_tag=DMB75_009865][protein=zincABCtransportersubstratebindingprotein][pseudo=true][location=2050150..2051079]
K19976
lcl|CP068031.1_prot_1912[locus_tag=DMB75_009860][protein=metalABCtransporterpermease][pseudo=true][location=2049316..2050153]
K23059
lcl|CP068031.1_prot_880[locus_tag=DMB75_004630][protein=ABCtransportersubstratebindingprotein/permease][pseudo=true][location=957324..958763]
02060 Phosphotransferase system (PTS) (4)
K02750
lcl|CP068031.1_prot_545[locus_tag=DMB75_002740][protein=PTStransportersubunitEIIC][pseudo=true][location=621009..622601]
K02788
lcl|CP068031.1_prot_659[locus_tag=DMB75_003310][protein=PTStransportersubunitEIIC][pseudo=true][location=715383..717129]
K02810
lcl|CP068031.1_prot_490[locus_tag=DMB75_002465][protein=PTSsucrosetransportersubunitIIBC][pseudo=true][location=563157..564598]
K02819
lcl|CP068031.1_prot_2078[gene=treP][locus_tag=DMB75_010780][protein=PTSsystemtrehalosespecificEIIBCcomponent][pseudo=true][location=complement(2232200..2233642)]
Signal transduction
02020 Two-component system (8)
K00425
lcl|CP068031.1_prot_1569[locus_tag=DMB75_008125][protein=cytochromeubiquinoloxidasesubunitI][pseudo=true][location=complement(1687472..1688825)]
K00426
lcl|CP068031.1_prot_1568[locus_tag=DMB75_008120][protein=cytochromedubiquinoloxidasesubunitII][pseudo=true][location=complement(1686459..1687475)]
K00626
lcl|CP068031.1_prot_1970[locus_tag=DMB75_010150][protein=acetylCoACacyltransferase][pseudo=true][location=complement(2105964..2107079)]
K01179
lcl|CP068031.1_prot_106[locus_tag=DMB75_000540][protein=cellulasefamilyglycosylhydrolase][pseudo=true][location=complement(130613..131871)]
K05338
lcl|CP068031.1_prot_434[gene=lrgA][locus_tag=DMB75_002185][protein=antiholinlikemureinhydrolasemodulatorLrgA][pseudo=true][location=complement(503660..504100)]
K07704
lcl|CP068031.1_prot_436[locus_tag=DMB75_002195][protein=sensorhistidinekinase][pseudo=true][location=complement(504975..506750)]
K07705
lcl|CP068031.1_prot_435[locus_tag=DMB75_002190][protein=responseregulatortranscriptionfactorLytR][pseudo=true][location=complement(504246..504994)]
K11616
lcl|CP068031.1_prot_110[locus_tag=DMB75_000560][protein=2hydroxycarboxylatetransporterfamilyprotein][pseudo=true][location=135833..137183]
04066 HIF-1 signaling pathway (1)
K00016
lcl|CP068031.1_prot_311[locus_tag=DMB75_001570][protein=Llactatedehydrogenase][pseudo=true][location=369006..369956]
04070 Phosphatidylinositol signaling system (1)
K01092
lcl|CP068031.1_prot_557[locus_tag=DMB75_002800][protein=inositolmonophosphatasefamilyprotein][pseudo=true][location=633950..634745]
Cellular Processes
Cellular community - prokaryotes
02024 Quorum sensing (6)
K01635
lcl|CP068031.1_prot_657[locus_tag=DMB75_003300][protein=tagatose1,6diphosphatealdolase][pseudo=true][location=714195..715039]
K01657
lcl|CP068031.1_prot_1315[locus_tag=DMB75_006850][protein=chorismatebindingprotein][pseudo=true][location=complement(1408397..1409699)]
K02031
lcl|CP068031.1_prot_1656[locus_tag=DMB75_008570][protein=ABCtransporterATPbindingprotein][pseudo=true][location=complement(1785762..1786735)]
K02035
lcl|CP068031.1_prot_1657[locus_tag=DMB75_008575][protein=ABCtransportersubstratebindingprotein][pseudo=true][location=complement(1786787..1788498)]
K02250
lcl|CP068031.1_prot_1621[locus_tag=DMB75_008395][protein=competenceproteinComK][pseudo=true][location=complement(1749855..1750429)]
K09936
lcl|CP068031.1_prot_1925[locus_tag=DMB75_009925][protein=DMTfamilytransporter][pseudo=true][location=2061383..2062237]
02025 Biofilm formation - Pseudomonas aeruginosa (1)
K01657
lcl|CP068031.1_prot_1315[locus_tag=DMB75_006850][protein=chorismatebindingprotein][pseudo=true][location=complement(1408397..1409699)]
Organismal Systems
Endocrine system
04922 Glucagon signaling pathway (2)
K00016
lcl|CP068031.1_prot_311[locus_tag=DMB75_001570][protein=Llactatedehydrogenase][pseudo=true][location=369006..369956]
K01834
lcl|CP068031.1_prot_2132[locus_tag=DMB75_011055][protein=histidinephosphatasefamilyprotein][pseudo=true][location=complement(2291512..2292090)]
04918 Thyroid hormone synthesis (1)
K00383
lcl|CP068031.1_prot_272[locus_tag=DMB75_001375][protein=NAD(P)/FADdependentoxidoreductase][pseudo=true][location=320410..321610]
Digestive system
04975 Fat digestion and absorption (1)
K00626
lcl|CP068031.1_prot_1970[locus_tag=DMB75_010150][protein=acetylCoACacyltransferase][pseudo=true][location=complement(2105964..2107079)]
Human Diseases
Cancer: overview
05230 Central carbon metabolism in cancer (3)
K00016
lcl|CP068031.1_prot_311[locus_tag=DMB75_001570][protein=Llactatedehydrogenase][pseudo=true][location=369006..369956]
K00036
lcl|CP068031.1_prot_1173[locus_tag=DMB75_006135][protein=glucose6phosphatedehydrogenase][pseudo=true][location=complement(1265559..1267043)]
K01834
lcl|CP068031.1_prot_2132[locus_tag=DMB75_011055][protein=histidinephosphatasefamilyprotein][pseudo=true][location=complement(2291512..2292090)]
Cardiovascular disease
05415 Diabetic cardiomyopathy (2)
K00036
lcl|CP068031.1_prot_1173[locus_tag=DMB75_006135][protein=glucose6phosphatedehydrogenase][pseudo=true][location=complement(1265559..1267043)]
K00383
lcl|CP068031.1_prot_272[locus_tag=DMB75_001375][protein=NAD(P)/FADdependentoxidoreductase][pseudo=true][location=320410..321610]
